# Supplementary material for: Evaluation of lipid coverage and high spatial resolution MALDI-imaging capabilities of oversampling combined with laser post-ionisation
Source: Anal Bioanal Chem. 2019 Dec 26;412(10):2277–89. doi: 10.1007/s00216-019-02290-3 (PMC7118047; doi:10.1007/s00216-019-02290-3)
Supplement: Supplementary file 2 — (XLSX 113 kb) [file 216_2019_2290_MOESM2_ESM.xlsx]

## Sheet: Line Scans DHB
m/z	Formula	LIPIDMAPS Lipid Class	Sub-class Abbreviation	Common Name	Adduct	Neutral Mass	Mass delta ppm	Pixel Size (μm)	Ionization	Line	Normalized Intensity vs all Datasets	Normalized Intensity per Dataset
454.293	C21H44NO7P	Monoacylglycerophosphoethanolamines	LPE	LPE(16:0)	[M+H]+	453.285	0.6	20	MALDI-2	1	0.0853474	0.0853474
454.293	C21H44NO7P	Monoacylglycerophosphoethanolamines	LPE	LPE(16:0)	[M+H]+	453.285	0.7	20	MALDI-2	2	0.0792068	0.0795418
454.293	C21H44NO7P	Monoacylglycerophosphoethanolamines	LPE	LPE(16:0)	[M+H]+	453.285	0.5	20	MALDI-2	3	0.0928487	0.0970333
478.292	C23H44NO7P	Monoacylglycerophosphoethanolamines	PE	LPE(18:2)	[M+H]+	477.285	0.9	20	MALDI-2	2	0.0745516	0.0748669
478.292	C23H44NO7P	Monoacylglycerophosphoethanolamines	PE	LPE(18:2)	[M+H]+	477.285	0.8	20	MALDI-2	3	0.0718054	0.0750415
478.293	C23H44NO7P	Monoacylglycerophosphoethanolamines	PE	LPE(18:2)	[M+H]+	477.285	0.8	20	MALDI-2	1	0.0728165	0.0728165
480.308	C23H46NO7P	Monoacylglycerophosphoethanolamines	PE	LPE(18:1)	[M+H]+	479.301	0.7	10	MALDI-2	1	0.0886715	0.13942
480.308	C23H46NO7P	Monoacylglycerophosphoethanolamines	PE	LPE(18:1)	[M+H]+	479.301	0.7	20	MALDI-2	2	0.220385	0.221318
480.308	C23H46NO7P	Monoacylglycerophosphoethanolamines	PE	LPE(18:1)	[M+H]+	479.301	0.8	20	MALDI-2	3	0.219938	0.22985
480.308	C23H46NO7P	Monoacylglycerophosphoethanolamines	PE	LPE(18:1)	[M+H]+	479.301	0.6	10	MALDI-2	3	0.120053	0.260761
480.308	C23H46NO7P	Monoacylglycerophosphoethanolamines	PE	LPE(18:1)	[M+H]+	479.301	0.6	20	MALDI-2	1	0.187178	0.187178
480.308	C23H46NO7P	Monoacylglycerophosphoethanolamines	PE	LPE(18:1)	[M+H]+	479.301	0.4	10	MALDI-2	2	0.11879	0.264848
482.324	C23H48NO7P	Monoacylglycerophosphoethanolamines	LPE	LPE(18:0)	[M+H]+	481.316	1	20	MALDI-2	1	0.502951	0.502951
482.324	C23H48NO7P	Monoacylglycerophosphoethanolamines	LPE	LPE(18:0)	[M+H]+	481.316	1	20	MALDI-2	2	0.522783	0.524994
482.324	C23H48NO7P	Monoacylglycerophosphoethanolamines	LPE	LPE(18:0)	[M+H]+	481.316	0.9	20	MALDI-2	3	0.513702	0.536854
482.324	C23H48NO7P	Monoacylglycerophosphoethanolamines	LPE	LPE(18:0)	[M+H]+	481.316	0.6	10	MALDI-2	3	0.309667	0.672614
482.324	C23H48NO7P	Monoacylglycerophosphoethanolamines	LPE	LPE(18:0)	[M+H]+	481.316	0.5	10	MALDI-2	1	0.31318	0.492418
482.324	C23H48NO7P	Monoacylglycerophosphoethanolamines	LPE	LPE(18:0)	[M+H]+	481.316	0.5	10	MALDI-2	2	0.338707	0.755161
482.324	C23H48NO7P	Monoacylglycerophosphoethanolamines	LPE	LPE(18:0)	[M+H]+	481.316	0.2	6	MALDI-2	2	0.125743	0.527323
496.339	C24H50NO7P	Monoacylglycerophosphocholines	LPC	LPC(16:0)	[M+H]+	495.332	0.7	20	MALDI-2	2	0.214754	0.215663
496.339	C24H50NO7P	Monoacylglycerophosphocholines	LPC	LPC(16:0)	[M+H]+	495.332	0.6	10	MALDI-2	3	0.164521	0.357348
496.339	C24H50NO7P	Monoacylglycerophosphocholines	LPC	LPC(16:0)	[M+H]+	495.332	0.5	20	MALDI-2	1	0.237173	0.237173
496.339	C24H50NO7P	Monoacylglycerophosphocholines	LPC	LPC(16:0)	[M+H]+	495.332	0.6	20	MALDI-2	3	0.214576	0.224246
496.34	C24H50NO7P	Monoacylglycerophosphocholines	LPC	LPC(16:0)	[M+H]+	495.332	0.4	10	MALDI-2	1	0.162796	0.255966
496.34	C24H50NO7P	Monoacylglycerophosphocholines	LPC	LPC(16:0)	[M+H]+	495.332	0.4	10	MALDI-2	2	0.185014	0.412498
496.34	C24H50NO7P	Monoacylglycerophosphocholines	LPC	LPC(16:0)	[M+H]+	495.332	0.2	6	MALDI-2	2	0.0695004	0.29146
502.293	C25H44NO7P	Monoacylglycerophosphoethanolamines	PE	LPE(20:4)	[M+H]+	501.285	0.7	10	MALDI-2	1	0.124462	0.195694
502.293	C25H44NO7P	Monoacylglycerophosphoethanolamines	PE	LPE(20:4)	[M+H]+	501.285	0.7	10	MALDI-2	3	0.128865	0.279901
502.293	C25H44NO7P	Monoacylglycerophosphoethanolamines	PE	LPE(20:4)	[M+H]+	501.285	0.6	20	MALDI-2	1	0.263998	0.263998
502.293	C25H44NO7P	Monoacylglycerophosphoethanolamines	PE	LPE(20:4)	[M+H]+	501.285	0.6	20	MALDI-2	2	0.253685	0.254758
502.293	C25H44NO7P	Monoacylglycerophosphoethanolamines	PE	LPE(20:4)	[M+H]+	501.285	0.5	10	MALDI-2	2	0.144799	0.322837
502.293	C25H44NO7P	Monoacylglycerophosphoethanolamines	PE	LPE(20:4)	[M+H]+	501.285	0.4	20	MALDI-2	3	0.242118	0.25303
506.36	C26H52NO6P	1Z-alkenylglycerophosphocholines	PC	LPC(O-18:2)	[M+H]+	505.353	1.2	20	MALDI-2	3	0.0781709	0.0816939
506.36	C26H52NO6P	1Z-alkenylglycerophosphocholines	PC	LPC(O-18:2)	[M+H]+	505.353	1.1	20	MALDI-2	1	0.0756495	0.0756495
506.36	C26H52NO6P	1Z-alkenylglycerophosphocholines	PC	LPC(O-18:2)	[M+H]+	505.353	1.1	20	MALDI-2	2	0.0884687	0.0888429
506.36	C26H52NO6P	1Z-alkenylglycerophosphocholines	PC	LPC(O-18:2)	[M+H]+	505.353	0.7	10	MALDI-2	2	0.0814938	0.181694
506.36	C26H52NO6P	1Z-alkenylglycerophosphocholines	PC	LPC(O-18:2)	[M+H]+	505.353	0.8	10	MALDI-2	3	0.0928814	0.201744
520.339	C26H50NO7P	Monoacylglycerophosphocholines	PC	LPC(18:2)	[M+H]+	519.332	1	20	MALDI-2	2	0.109217	0.109679
520.339	C26H50NO7P	Monoacylglycerophosphocholines	PC	LPC(18:2)	[M+H]+	519.332	0.9	10	MALDI-2	1	0.0717146	0.112758
520.339	C26H50NO7P	Monoacylglycerophosphocholines	PC	LPC(18:2)	[M+H]+	519.332	0.9	20	MALDI-2	1	0.112457	0.112457
520.339	C26H50NO7P	Monoacylglycerophosphocholines	PC	LPC(18:2)	[M+H]+	519.332	0.9	20	MALDI-2	3	0.107774	0.112632
520.339	C26H50NO7P	Monoacylglycerophosphocholines	PC	LPC(18:2)	[M+H]+	519.332	0.6	10	MALDI-2	2	0.0651529	0.145261
522.355	C26H52NO7P	Monoacylglycerophosphocholines	PC	LPC(18:1)	[M+H]+	521.348	0.8	20	MALDI-2	1	0.0873685	0.0873685
522.355	C26H52NO7P	Monoacylglycerophosphocholines	PC	LPC(18:1)	[M+H]+	521.348	0.8	20	MALDI-2	2	0.0715509	0.0718535
522.355	C26H52NO7P	Monoacylglycerophosphocholines	PC	LPC(18:1)	[M+H]+	521.348	0.7	20	MALDI-2	3	0.0629119	0.0657473
524.371	C26H54NO7P	Monoacylglycerophosphocholines	PC	LPC(18:0)	[M+H]+	523.363	0.9	10	MALDI-2	1	0.161548	0.254005
524.371	C26H54NO7P	Monoacylglycerophosphocholines	PC	LPC(18:0)	[M+H]+	523.363	0.8	20	MALDI-2	1	0.204592	0.204592
524.371	C26H54NO7P	Monoacylglycerophosphocholines	PC	LPC(18:0)	[M+H]+	523.363	0.9	20	MALDI-2	2	0.18754	0.188334
524.371	C26H54NO7P	Monoacylglycerophosphocholines	PC	LPC(18:0)	[M+H]+	523.363	0.8	20	MALDI-2	3	0.208264	0.21765
524.371	C26H54NO7P	Monoacylglycerophosphocholines	PC	LPC(18:0)	[M+H]+	523.363	0.6	10	MALDI-2	2	0.165589	0.369189
524.371	C26H54NO7P	Monoacylglycerophosphocholines	PC	LPC(18:0)	[M+H]+	523.363	0.8	10	MALDI-2	3	0.14441	0.313666
538.519	C34H67NO3	N-acylsphingosines (ceramides)	Cer	Cer(d34:1)	[M+H]+	537.512	0.6	20	MALDI-2	1	0.171758	0.171758
538.519	C34H67NO3	N-acylsphingosines (ceramides)	Cer	Cer(d34:1)	[M+H]+	537.512	0.6	20	MALDI-2	2	0.175644	0.176387
538.519	C34H67NO3	N-acylsphingosines (ceramides)	Cer	Cer(d34:1)	[M+H]+	537.512	0.7	20	MALDI-2	3	0.199635	0.208632
538.519	C34H67NO3	N-acylsphingosines (ceramides)	Cer	Cer(d34:1)	[M+H]+	537.512	0.6	10	MALDI-2	3	0.0639214	0.138841
544.339	C28H50NO7P	Monoacylglycerophosphocholines	PC	LPC(20:4)	[M+H]+	543.332	0.9	20	MALDI-2	1	0.0718862	0.0718862
544.339	C28H50NO7P	Monoacylglycerophosphocholines	PC	LPC(20:4)	[M+H]+	543.332	0.8	20	MALDI-2	2	0.0756883	0.0760085
544.339	C28H50NO7P	Monoacylglycerophosphocholines	PC	LPC(20:4)	[M+H]+	543.332	0.8	20	MALDI-2	3	0.0889783	0.0929884
580.36	C28H54NO9P	Monoacylglycerophosphoserines	PS	LPS(22:1)	[M+H]+	579.353	0.8	20	MALDI-2	2	0.158022	0.158691
580.361	C28H54NO9P	Monoacylglycerophosphoserines	PS	LPS(22:1)	[M+H]+	579.353	0.6	10	MALDI-2	3	0.102715	0.223104
580.361	C28H54NO9P	Monoacylglycerophosphoserines	PS	LPS(22:1)	[M+H]+	579.353	0.6	20	MALDI-2	3	0.166894	0.174416
580.361	C28H54NO9P	Monoacylglycerophosphoserines	PS	LPS(22:1)	[M+H]+	579.353	0.6	20	MALDI-2	1	0.160297	0.160297
580.361	C28H54NO9P	Monoacylglycerophosphoserines	PS	LPS(22:1)	[M+H]+	579.353	0.3	10	MALDI-2	1	0.142942	0.22475
580.361	C28H54NO9P	Monoacylglycerophosphoserines	PS	LPS(22:1)	[M+H]+	579.353	0.2	10	MALDI-2	2	0.104227	0.232378
594.582	C38H75NO3	N-acylsphingosines (ceramides)	Cer	Cer(d38:1)	[M+H]+	593.574	0.3	20	MALDI-2	3	0.0760235	0.0794498
622.613	C40H79NO3	N-acylsphingosines (ceramides)	Cer	Cer(d40:1)	[M+H]+	621.605	0.6	20	MALDI-2	2	0.134512	0.135081
622.613	C40H79NO3	N-acylsphingosines (ceramides)	Cer	Cer(d40:1)	[M+H]+	621.605	0.4	20	MALDI-2	1	0.132143	0.132143
622.613	C40H79NO3	N-acylsphingosines (ceramides)	Cer	Cer(d40:1)	[M+H]+	621.605	0.5	20	MALDI-2	3	0.1594	0.166584
632.634	C42H81NO2	N-acylsphingosines (deoxyceramides)	Cer	Cer(m42:2)	[M+H]+	631.626	0.8	20	MALDI-2	1	0.878012	0.878012
632.634	C42H81NO2	N-acylsphingosines (deoxyceramides)	Cer	Cer(m42:2)	[M+H]+	631.626	0.7	20	MALDI-2	2	0.936542	0.940504
632.634	C42H81NO2	N-acylsphingosines (deoxyceramides)	Cer	Cer(m42:2)	[M+H]+	631.626	0.7	10	MALDI-2	3	0.537651	1.16781
632.634	C42H81NO2	N-acylsphingosines (deoxyceramides)	Cer	Cer(m42:2)	[M+H]+	631.626	0.6	20	MALDI-2	3	0.978523	1.02262
632.634	C42H81NO2	N-acylsphingosines (deoxyceramides)	Cer	Cer(m42:2)	[M+H]+	631.626	0.5	10	MALDI-2	1	0.484504	0.761794
632.634	C42H81NO2	N-acylsphingosines (deoxyceramides)	Cer	Cer(m42:2)	[M+H]+	631.626	0.4	10	MALDI-2	2	0.461106	1.02806
632.634	C42H81NO2	N-acylsphingosines (deoxyceramides)	Cer	Cer(m42:2)	[M+H]+	631.626	0.2	6	MALDI-2	2	0.293794	1.23207
632.634	C42H81NO2	N-acylsphingosines (deoxyceramides)	Cer	Cer(m42:2)	[M+H]+	631.626	0	6	MALDI-2	1	0.108056	0.791722
632.634	C42H81NO2	N-acylsphingosines (deoxyceramides)	Cer	Cer(m42:2)	[M+H]+	631.626	0.2	6	MALDI-2	3	0.112749	0.996878
648.629	C42H81NO3	N-acylsphingosines (ceramides)	Cer	Cer(d42:2)	[M+H]+	647.621	0.6	20	MALDI-2	3	0.367576	0.384143
648.629	C42H81NO3	N-acylsphingosines (ceramides)	Cer	Cer(d42:2)	[M+H]+	647.621	0.5	20	MALDI-2	1	0.321411	0.321411
648.629	C42H81NO3	N-acylsphingosines (ceramides)	Cer	Cer(d42:2)	[M+H]+	647.621	0.5	20	MALDI-2	2	0.333142	0.334552
648.629	C42H81NO3	N-acylsphingosines (ceramides)	Cer	Cer(d42:2)	[M+H]+	647.621	0.3	10	MALDI-2	2	0.115805	0.258193
648.629	C42H81NO3	N-acylsphingosines (ceramides)	Cer	Cer(d42:2)	[M+H]+	647.621	0.2	10	MALDI-2	1	0.148198	0.233014
648.629	C42H81NO3	N-acylsphingosines (ceramides)	Cer	Cer(d42:2)	[M+H]+	647.621	0.2	10	MALDI-2	3	0.170545	0.370432
648.629	C42H81NO3	N-acylsphingosines (ceramides)	Cer	Cer(d42:2)	[M+H]+	647.621	0.1	6	MALDI-2	2	0.0937152	0.393009
650.439	C33H64NO9P	Monoalkylglycerophosphoserines	LPS	LPS(O-16:0)	[M+H]+	649.431	0.5	20	MALDI-2	2	0.140543	0.141137
650.439	C33H64NO9P	Monoalkylglycerophosphoserines	LPS	LPS(O-16:0)	[M+H]+	649.431	0.5	20	MALDI-2	3	0.12632	0.132013
650.439	C33H64NO9P	Monoalkylglycerophosphoserines	LPS	LPS(O-16:0)	[M+H]+	649.431	0.3	20	MALDI-2	1	0.144413	0.144413
650.439	C33H64NO9P	Monoalkylglycerophosphoserines	LPS	LPS(O-16:0)	[M+H]+	649.431	0.2	10	MALDI-2	1	0.13342	0.209778
650.439	C33H64NO9P	Monoalkylglycerophosphoserines	LPS	LPS(O-16:0)	[M+H]+	649.431	0.2	10	MALDI-2	2	0.0987313	0.220126
650.439	C33H64NO9P	Monoalkylglycerophosphoserines	LPS	LPS(O-16:0)	[M+H]+	649.431	0.2	10	MALDI-2	3	0.0929269	0.201842
650.644	C42H83NO3	N-acylsphinganines (dihydroceramides)	Cer	Cer(d42:1)	[M+H]+	649.637	0.6	20	MALDI-2	1	0.381769	0.381769
650.644	C42H83NO3	N-acylsphinganines (dihydroceramides)	Cer	Cer(d42:1)	[M+H]+	649.637	0.5	20	MALDI-2	3	0.404531	0.422763
650.644	C42H83NO3	N-acylsphinganines (dihydroceramides)	Cer	Cer(d42:1)	[M+H]+	649.637	0.5	20	MALDI-2	2	0.372762	0.374339
650.644	C42H83NO3	N-acylsphinganines (dihydroceramides)	Cer	Cer(d42:1)	[M+H]+	649.637	0.3	10	MALDI-2	1	0.155673	0.244768
650.644	C42H83NO3	N-acylsphinganines (dihydroceramides)	Cer	Cer(d42:1)	[M+H]+	649.637	0.2	10	MALDI-2	3	0.154829	0.336297
650.644	C42H83NO3	N-acylsphinganines (dihydroceramides)	Cer	Cer(d42:1)	[M+H]+	649.637	0.1	10	MALDI-2	2	0.150938	0.336522
650.645	C42H83NO3	N-acylsphinganines (dihydroceramides)	Cer	Cer(d42:1)	[M+H]+	649.637	0.3	6	MALDI-2	2	0.1106	0.463816
689.559	C38H77N2O6P	Ceramide phosphoethanolamines	PE-Cer	PE-Cer(d36:1)	[M+H]+	688.551	0.4	20	MALDI-2	2	0.213343	0.214245
689.559	C38H77N2O6P	Ceramide phosphoethanolamines	PE-Cer	PE-Cer(d36:1)	[M+H]+	688.551	0.5	20	MALDI-2	1	0.198732	0.198732
689.559	C38H77N2O6P	Ceramide phosphoethanolamines	PE-Cer	PE-Cer(d36:1)	[M+H]+	688.551	0.2	20	MALDI-2	3	0.188951	0.197467
689.559	C38H77N2O6P	Ceramide phosphoethanolamines	PE-Cer	PE-Cer(d36:1)	[M+H]+	688.551	0.3	10	MALDI-2	3	0.147125	0.319564
689.559	C38H77N2O6P	Ceramide phosphoethanolamines	PE-Cer	PE-Cer(d36:1)	[M+H]+	688.551	0	10	MALDI-2	1	0.145143	0.22821
689.559	C38H77N2O6P	Ceramide phosphoethanolamines	PE-Cer	PE-Cer(d36:1)	[M+H]+	688.551	0.1	10	MALDI-2	2	0.143163	0.319187
690.507	C37H72NO8P	Diacylglycerophosphoethanolamines	PE	PE(32:1)	[M+H]+	689.499	0.3	20	MALDI-2	2	0.157078	0.157742
690.507	C37H72NO8P	Diacylglycerophosphoethanolamines	PE	PE(32:1)	[M+H]+	689.499	0.4	20	MALDI-2	3	0.154621	0.161589
690.507	C37H72NO8P	Diacylglycerophosphoethanolamines	PE	PE(32:1)	[M+H]+	689.499	0.2	10	MALDI-2	3	0.0704411	0.153002
690.507	C37H72NO8P	Diacylglycerophosphoethanolamines	PE	PE(32:1)	[M+H]+	689.499	0.1	20	MALDI-2	1	0.173606	0.173606
690.507	C37H72NO8P	Diacylglycerophosphoethanolamines	PE	PE(32:1)	[M+H]+	689.499	0	10	MALDI-2	1	0.0852758	0.134081
700.527	C39H74NO7P	1-alkyl,2-acylglycerophosphoethanolamines	PE	PE(O-34:3)	[M+H]+	699.52	0.3	20	MALDI-2	3	0.343086	0.358548
700.527	C39H74NO7P	1-alkyl,2-acylglycerophosphoethanolamines	PE	PE(O-34:3)	[M+H]+	699.52	0.3	20	MALDI-2	1	0.354498	0.354498
700.527	C39H74NO7P	1-alkyl,2-acylglycerophosphoethanolamines	PE	PE(O-34:3)	[M+H]+	699.52	0.3	20	MALDI-2	2	0.366747	0.368298
700.528	C39H74NO7P	1-alkyl,2-acylglycerophosphoethanolamines	PE	PE(O-34:3)	[M+H]+	699.52	0.1	10	MALDI-2	1	0.203262	0.319591
700.528	C39H74NO7P	1-alkyl,2-acylglycerophosphoethanolamines	PE	PE(O-34:3)	[M+H]+	699.52	0	10	MALDI-2	2	0.130871	0.291783
700.528	C39H74NO7P	1-alkyl,2-acylglycerophosphoethanolamines	PE	PE(O-34:3)	[M+H]+	699.52	0	10	MALDI-2	3	0.156371	0.339647
702.543	C39H76NO7P	1-alkyl,2-acylglycerophosphoethanolamines	PE	PE(O-34:2)	[M+H]+	701.535	0.4	20	MALDI-2	2	0.397968	0.399651
702.543	C39H76NO7P	1-alkyl,2-acylglycerophosphoethanolamines	PE	PE(O-34:2)	[M+H]+	701.535	0.3	20	MALDI-2	1	0.438293	0.438293
702.543	C39H76NO7P	1-alkyl,2-acylglycerophosphoethanolamines	PE	PE(O-34:2)	[M+H]+	701.535	0.3	20	MALDI-2	3	0.359627	0.375835
702.543	C39H76NO7P	1-alkyl,2-acylglycerophosphoethanolamines	PE	PE(O-34:2)	[M+H]+	701.535	0.1	10	MALDI-2	1	0.198184	0.311607
702.543	C39H76NO7P	1-alkyl,2-acylglycerophosphoethanolamines	PE	PE(O-34:2)	[M+H]+	701.535	0.1	10	MALDI-2	2	0.183747	0.409671
702.543	C39H76NO7P	1-alkyl,2-acylglycerophosphoethanolamines	PE	PE(O-34:2)	[M+H]+	701.535	0	10	MALDI-2	3	0.150632	0.327181
703.574	C39H79N2O6P	Ceramide phosphocholines (sphingomyelins)	SM	SM(d34:1)	[M+H]+	702.567	0.4	20	MALDI-2	3	1.34009	1.40049
703.575	C39H79N2O6P	Ceramide phosphocholines (sphingomyelins)	SM	SM(d34:1)	[M+H]+	702.567	0.4	20	MALDI-2	1	1.5121	1.5121
703.575	C39H79N2O6P	Ceramide phosphocholines (sphingomyelins)	SM	SM(d34:1)	[M+H]+	702.567	0.4	20	MALDI-2	2	1.50098	1.50733
703.575	C39H79N2O6P	Ceramide phosphocholines (sphingomyelins)	SM	SM(d34:1)	[M+H]+	702.567	0.2	10	MALDI-2	1	1.03798	1.63204
703.575	C39H79N2O6P	Ceramide phosphocholines (sphingomyelins)	SM	SM(d34:1)	[M+H]+	702.567	0.2	10	MALDI-2	3	0.898908	1.95248
703.575	C39H79N2O6P	Ceramide phosphocholines (sphingomyelins)	SM	SM(d34:1)	[M+H]+	702.567	0	6	MALDI-2	2	0.611221	2.56325
703.575	C39H79N2O6P	Ceramide phosphocholines (sphingomyelins)	SM	SM(d34:1)	[M+H]+	702.567	0.1	6	MALDI-2	3	0.352126	3.11335
703.575	C39H79N2O6P	Ceramide phosphocholines (sphingomyelins)	SM	SM(d34:1)	[M+H]+	702.567	0	10	MALDI-2	2	1.01333	2.25926
703.575	C39H79N2O6P	Ceramide phosphocholines (sphingomyelins)	SM	SM(d34:1)	[M+H]+	702.567	0.1	6	MALDI-2	1	0.380001	2.78425
704.559	C39H78NO7P	1-alkyl,2-acylglycerophosphoethanolamines	PE	PE(O-34:1)	[M+H]+	703.551	0.1	20	MALDI-2	1	0.083217	0.083217
714.507	C39H72NO8P	Diacylglycerophosphoethanolamines	PE	PE(34:3)	[M+H]+	713.499	0.3	20	MALDI-2	1	0.582523	0.582523
714.507	C39H72NO8P	Diacylglycerophosphoethanolamines	PE	PE(34:3)	[M+H]+	713.499	0.3	20	MALDI-2	2	0.589111	0.591603
714.507	C39H72NO8P	Diacylglycerophosphoethanolamines	PE	PE(34:3)	[M+H]+	713.499	0.4	20	MALDI-2	3	0.552706	0.577616
714.507	C39H72NO8P	Diacylglycerophosphoethanolamines	PE	PE(34:3)	[M+H]+	713.499	0.1	10	MALDI-2	1	0.364418	0.57298
714.507	C39H72NO8P	Diacylglycerophosphoethanolamines	PE	PE(34:3)	[M+H]+	713.499	0	10	MALDI-2	3	0.341451	0.74165
714.507	C39H72NO8P	Diacylglycerophosphoethanolamines	PE	PE(34:3)	[M+H]+	713.499	0.1	6	MALDI-2	3	0.0942035	0.832909
714.507	C39H72NO8P	Diacylglycerophosphoethanolamines	PE	PE(34:3)	[M+H]+	713.499	0.1	10	MALDI-2	2	0.333866	0.744369
714.507	C39H72NO8P	Diacylglycerophosphoethanolamines	PE	PE(34:3)	[M+H]+	713.499	0.3	6	MALDI-2	1	0.111189	0.814674
714.507	C39H72NO8P	Diacylglycerophosphoethanolamines	PE	PE(34:3)	[M+H]+	713.499	0.2	6	MALDI-2	2	0.21448	0.899453
716.522	C39H74NO8P	Diacylglycerophosphoethanolamines	PE	PE(34:2)	[M+H]+	715.515	0.1	20	MALDI-2	3	5.52005	5.76883
716.523	C39H74NO8P	Diacylglycerophosphoethanolamines	PE	PE(34:2)	[M+H]+	715.515	0	6	MALDI-2	1	0.909014	6.66031
716.523	C39H74NO8P	Diacylglycerophosphoethanolamines	PE	PE(34:2)	[M+H]+	715.515	0	6	MALDI-2	2	1.65598	6.94461
716.523	C39H74NO8P	Diacylglycerophosphoethanolamines	PE	PE(34:2)	[M+H]+	715.515	0	6	MALDI-2	3	0.771039	6.81721
716.523	C39H74NO8P	Diacylglycerophosphoethanolamines	PE	PE(34:2)	[M+H]+	715.515	0.1	10	MALDI-2	1	3.32285	5.22457
716.523	C39H74NO8P	Diacylglycerophosphoethanolamines	PE	PE(34:2)	[M+H]+	715.515	0	10	MALDI-2	2	2.97755	6.63858
716.523	C39H74NO8P	Diacylglycerophosphoethanolamines	PE	PE(34:2)	[M+H]+	715.515	0	10	MALDI-2	3	2.96034	6.43002
716.523	C39H74NO8P	Diacylglycerophosphoethanolamines	PE	PE(34:2)	[M+H]+	715.515	0	20	MALDI-2	1	6.22465	6.22465
716.523	C39H74NO8P	Diacylglycerophosphoethanolamines	PE	PE(34:2)	[M+H]+	715.515	0	20	MALDI-2	2	6.12927	6.1552
717.59	C40H81N2O6P	Ceramide phosphoethanolamines	PE-Cer	PE-Cer(d38:1)	[M+H]+	716.583	0.1	20	MALDI-2	1	0.103673	0.103673
717.591	C40H81N2O6P	Ceramide phosphoethanolamines	PE-Cer	PE-Cer(d38:1)	[M+H]+	716.583	0	20	MALDI-2	2	0.0889874	0.0893638
717.591	C40H81N2O6P	Ceramide phosphoethanolamines	PE-Cer	PE-Cer(d38:1)	[M+H]+	716.583	0	20	MALDI-2	3	0.0840461	0.087834
718.538	C39H76NO8P	Diacylglycerophosphoethanolamines	PE	PE(34:1)	[M+H]+	717.53	0	6	MALDI-2	1	0.669232	4.90344
718.538	C39H76NO8P	Diacylglycerophosphoethanolamines	PE	PE(34:1)	[M+H]+	717.53	0.1	6	MALDI-2	2	1.18837	4.98361
718.538	C39H76NO8P	Diacylglycerophosphoethanolamines	PE	PE(34:1)	[M+H]+	717.53	0.1	6	MALDI-2	3	0.582641	5.15147
718.538	C39H76NO8P	Diacylglycerophosphoethanolamines	PE	PE(34:1)	[M+H]+	717.53	0.1	10	MALDI-2	1	2.51035	3.94707
718.538	C39H76NO8P	Diacylglycerophosphoethanolamines	PE	PE(34:1)	[M+H]+	717.53	0.1	10	MALDI-2	2	2.07254	4.62082
718.538	C39H76NO8P	Diacylglycerophosphoethanolamines	PE	PE(34:1)	[M+H]+	717.53	0.1	10	MALDI-2	3	2.08482	4.52836
718.538	C39H76NO8P	Diacylglycerophosphoethanolamines	PE	PE(34:1)	[M+H]+	717.53	0	20	MALDI-2	3	3.91352	4.0899
718.538	C39H76NO8P	Diacylglycerophosphoethanolamines	PE	PE(34:1)	[M+H]+	717.53	0.2	20	MALDI-2	1	4.18923	4.18923
718.538	C39H76NO8P	Diacylglycerophosphoethanolamines	PE	PE(34:1)	[M+H]+	717.53	0.2	20	MALDI-2	2	4.28779	4.30593
720.554	C39H78NO8P	Diacylglycerophosphoethanolamines	PE	PE(34:0)	[M+H]+	719.546	0.1	10	MALDI-2	1	0.13451	0.211493
720.554	C39H78NO8P	Diacylglycerophosphoethanolamines	PE	PE(34:0)	[M+H]+	719.546	0.1	10	MALDI-2	2	0.179148	0.39942
720.554	C39H78NO8P	Diacylglycerophosphoethanolamines	PE	PE(34:0)	[M+H]+	719.546	0	20	MALDI-2	2	0.248844	0.249897
720.554	C39H78NO8P	Diacylglycerophosphoethanolamines	PE	PE(34:0)	[M+H]+	719.546	0	20	MALDI-2	3	0.210101	0.21957
720.554	C39H78NO8P	Diacylglycerophosphoethanolamines	PE	PE(34:0)	[M+H]+	719.546	0.1	10	MALDI-2	3	0.159348	0.346113
720.554	C39H78NO8P	Diacylglycerophosphoethanolamines	PE	PE(34:0)	[M+H]+	719.546	0.1	20	MALDI-2	1	0.253069	0.253069
722.512	C41H72NO7P	1-acyl,2-alkylglycerophosphoethanolamines	PE	PE(O-36:6)	[M+H]+	721.504	0.4	20	MALDI-2	1	0.151312	0.151312
722.512	C41H72NO7P	1-acyl,2-alkylglycerophosphoethanolamines	PE	PE(O-36:6)	[M+H]+	721.504	0.4	20	MALDI-2	2	0.134803	0.135373
722.512	C41H72NO7P	1-acyl,2-alkylglycerophosphoethanolamines	PE	PE(O-36:6)	[M+H]+	721.504	0.3	20	MALDI-2	3	0.120838	0.126284
724.527	C41H74NO7P	1-alkyl,2-acylglycerophosphoethanolamines	PE	PE(O-36:5)	[M+H]+	723.52	0.2	20	MALDI-2	1	2.64124	2.64124
724.527	C41H74NO7P	1-alkyl,2-acylglycerophosphoethanolamines	PE	PE(O-36:5)	[M+H]+	723.52	0.2	20	MALDI-2	2	2.50975	2.52037
724.527	C41H74NO7P	1-alkyl,2-acylglycerophosphoethanolamines	PE	PE(O-36:5)	[M+H]+	723.52	0.3	20	MALDI-2	3	2.06956	2.16283
724.528	C41H74NO7P	1-alkyl,2-acylglycerophosphoethanolamines	PE	PE(O-36:5)	[M+H]+	723.52	0.1	10	MALDI-2	1	1.10122	1.73146
724.528	C41H74NO7P	1-alkyl,2-acylglycerophosphoethanolamines	PE	PE(O-36:5)	[M+H]+	723.52	0.1	10	MALDI-2	3	0.961545	2.08853
724.528	C41H74NO7P	1-alkyl,2-acylglycerophosphoethanolamines	PE	PE(O-36:5)	[M+H]+	723.52	0	6	MALDI-2	2	0.421174	1.76625
724.528	C41H74NO7P	1-alkyl,2-acylglycerophosphoethanolamines	PE	PE(O-36:5)	[M+H]+	723.52	0.1	10	MALDI-2	2	1.07196	2.38999
724.528	C41H74NO7P	1-alkyl,2-acylglycerophosphoethanolamines	PE	PE(O-36:5)	[M+H]+	723.52	0.1	6	MALDI-2	1	0.268137	1.96463
724.528	C41H74NO7P	1-alkyl,2-acylglycerophosphoethanolamines	PE	PE(O-36:5)	[M+H]+	723.52	0.3	6	MALDI-2	3	0.197256	1.74405
726.543	C41H76NO7P	1-alkyl,2-acylglycerophosphoethanolamines	PE	PE(O-36:4)	[M+H]+	725.535	0.1	20	MALDI-2	1	0.491029	0.491029
726.543	C41H76NO7P	1-alkyl,2-acylglycerophosphoethanolamines	PE	PE(O-36:4)	[M+H]+	725.535	0.1	20	MALDI-2	2	0.467332	0.469309
726.543	C41H76NO7P	1-alkyl,2-acylglycerophosphoethanolamines	PE	PE(O-36:4)	[M+H]+	725.535	0	6	MALDI-2	2	0.101425	0.425342
726.543	C41H76NO7P	1-alkyl,2-acylglycerophosphoethanolamines	PE	PE(O-36:4)	[M+H]+	725.535	0.1	10	MALDI-2	1	0.271992	0.427658
726.543	C41H76NO7P	1-alkyl,2-acylglycerophosphoethanolamines	PE	PE(O-36:4)	[M+H]+	725.535	0.1	10	MALDI-2	2	0.214269	0.477723
726.543	C41H76NO7P	1-alkyl,2-acylglycerophosphoethanolamines	PE	PE(O-36:4)	[M+H]+	725.535	0.1	10	MALDI-2	3	0.205844	0.447105
726.543	C41H76NO7P	1-alkyl,2-acylglycerophosphoethanolamines	PE	PE(O-36:4)	[M+H]+	725.535	0.2	20	MALDI-2	3	0.422981	0.442044
728.522	C40H74NO8P	Diacylglycerophosphocholines	PC	PC(32:3)	[M+H]+	727.515	0.6	10	MALDI-2	2	0.175965	0.392322
728.522	C40H74NO8P	Diacylglycerophosphocholines	PC	PC(32:3)	[M+H]+	727.515	0.5	20	MALDI-2	3	0.301683	0.31528
728.522	C40H74NO8P	Diacylglycerophosphocholines	PC	PC(32:3)	[M+H]+	727.515	0.4	10	MALDI-2	3	0.214436	0.465767
728.522	C40H74NO8P	Diacylglycerophosphocholines	PC	PC(32:3)	[M+H]+	727.515	0.4	20	MALDI-2	1	0.283234	0.283234
728.522	C40H74NO8P	Diacylglycerophosphocholines	PC	PC(32:3)	[M+H]+	727.515	0.3	20	MALDI-2	2	0.283109	0.284307
728.522	C40H74NO8P	Diacylglycerophosphocholines	PC	PC(32:3)	[M+H]+	727.515	0.1	6	MALDI-2	2	0.0826112	0.346442
728.522	C40H74NO8P	Diacylglycerophosphocholines	PC	PC(32:3)	[M+H]+	727.515	0.2	10	MALDI-2	1	0.115488	0.181584
728.559	C41H78NO7P	1-alkyl,2-acylglycerophosphoethanolamines	PE	PE(O-36:3)	[M+H]+	727.551	0.2	20	MALDI-2	2	1.29618	1.30166
728.559	C41H78NO7P	1-alkyl,2-acylglycerophosphoethanolamines	PE	PE(O-36:3)	[M+H]+	727.551	0.2	20	MALDI-2	3	1.18725	1.24076
728.559	C41H78NO7P	1-alkyl,2-acylglycerophosphoethanolamines	PE	PE(O-36:3)	[M+H]+	727.551	0.1	10	MALDI-2	2	0.477559	1.06474
728.559	C41H78NO7P	1-alkyl,2-acylglycerophosphoethanolamines	PE	PE(O-36:3)	[M+H]+	727.551	0.1	10	MALDI-2	3	0.553222	1.20163
728.559	C41H78NO7P	1-alkyl,2-acylglycerophosphoethanolamines	PE	PE(O-36:3)	[M+H]+	727.551	0	20	MALDI-2	1	1.2593	1.2593
728.559	C41H78NO7P	1-alkyl,2-acylglycerophosphoethanolamines	PE	PE(O-36:3)	[M+H]+	727.551	0	6	MALDI-2	2	0.288328	1.20915
728.559	C41H78NO7P	1-alkyl,2-acylglycerophosphoethanolamines	PE	PE(O-36:3)	[M+H]+	727.551	0.1	10	MALDI-2	1	0.76279	1.19935
728.559	C41H78NO7P	1-alkyl,2-acylglycerophosphoethanolamines	PE	PE(O-36:3)	[M+H]+	727.551	0.2	6	MALDI-2	1	0.169853	1.24451
728.559	C41H78NO7P	1-alkyl,2-acylglycerophosphoethanolamines	PE	PE(O-36:3)	[M+H]+	727.551	0.2	6	MALDI-2	3	0.129782	1.14748
728.595	C42H82NO6P	Ceramide 1-phosphates	C1P	C1P(d42:2)	[M+H]+	727.587	0.1	20	MALDI-2	1	0.300173	0.300173
728.595	C42H82NO6P	Ceramide 1-phosphates	C1P	C1P(d42:2)	[M+H]+	727.587	0.1	20	MALDI-2	2	0.287353	0.288569
728.595	C42H82NO6P	Ceramide 1-phosphates	C1P	C1P(d42:2)	[M+H]+	727.587	0.1	20	MALDI-2	3	0.294473	0.307745
728.595	C42H82NO6P	Ceramide 1-phosphates	C1P	C1P(d42:2)	[M+H]+	727.587	0.1	10	MALDI-2	1	0.200763	0.315663
728.595	C42H82NO6P	Ceramide 1-phosphates	C1P	C1P(d42:2)	[M+H]+	727.587	0	10	MALDI-2	2	0.19645	0.437994
728.595	C42H82NO6P	Ceramide 1-phosphates	C1P	C1P(d42:2)	[M+H]+	727.587	0	10	MALDI-2	3	0.189388	0.411362
730.538	C40H76NO8P	Diacylglycerophosphocholines	PC	PC(32:2)	[M+H]+	729.53	0.3	20	MALDI-2	3	1.04316	1.09018
730.538	C40H76NO8P	Diacylglycerophosphocholines	PC	PC(32:2)	[M+H]+	729.53	0.1	20	MALDI-2	1	1.12229	1.12229
730.538	C40H76NO8P	Diacylglycerophosphocholines	PC	PC(32:2)	[M+H]+	729.53	0.2	20	MALDI-2	2	1.16144	1.16635
730.538	C40H76NO8P	Diacylglycerophosphocholines	PC	PC(32:2)	[M+H]+	729.53	0.1	6	MALDI-2	2	0.35414	1.48514
730.538	C40H76NO8P	Diacylglycerophosphocholines	PC	PC(32:2)	[M+H]+	729.53	0.1	10	MALDI-2	1	0.581138	0.913733
730.538	C40H76NO8P	Diacylglycerophosphocholines	PC	PC(32:2)	[M+H]+	729.53	0.1	10	MALDI-2	2	0.66083	1.47335
730.538	C40H76NO8P	Diacylglycerophosphocholines	PC	PC(32:2)	[M+H]+	729.53	0	10	MALDI-2	3	0.681075	1.47933
730.538	C40H76NO8P	Diacylglycerophosphocholines	PC	PC(32:2)	[M+H]+	729.53	0.1	6	MALDI-2	3	0.165309	1.46159
730.538	C40H76NO8P	Diacylglycerophosphocholines	PC	PC(32:2)	[M+H]+	729.53	0.2	6	MALDI-2	1	0.166046	1.21662
730.574	C41H80NO7P	1-alkyl,2-acylglycerophosphoethanolamines	PE	PE(O-36:2)	[M+H]+	729.567	0.3	20	MALDI-2	1	0.416304	0.416304
730.574	C41H80NO7P	1-alkyl,2-acylglycerophosphoethanolamines	PE	PE(O-36:2)	[M+H]+	729.567	0.1	20	MALDI-2	3	0.373406	0.390235
730.574	C41H80NO7P	1-alkyl,2-acylglycerophosphoethanolamines	PE	PE(O-36:2)	[M+H]+	729.567	0	10	MALDI-2	1	0.220028	0.345953
730.574	C41H80NO7P	1-alkyl,2-acylglycerophosphoethanolamines	PE	PE(O-36:2)	[M+H]+	729.567	0.1	10	MALDI-2	2	0.160734	0.358363
730.574	C41H80NO7P	1-alkyl,2-acylglycerophosphoethanolamines	PE	PE(O-36:2)	[M+H]+	729.567	0.1	20	MALDI-2	2	0.424619	0.426415
730.575	C41H80NO7P	1-alkyl,2-acylglycerophosphoethanolamines	PE	PE(O-36:2)	[M+H]+	729.567	0.1	10	MALDI-2	3	0.180095	0.391177
730.575	C41H80NO7P	1-alkyl,2-acylglycerophosphoethanolamines	PE	PE(O-36:2)	[M+H]+	729.567	0.2	6	MALDI-2	2	0.0611388	0.256395
731.606	C41H83N2O6P	Ceramide phosphocholines (sphingomyelins)	SM	SM(d36:1)	[M+H]+	730.598	0.2	20	MALDI-2	2	0.277481	0.278655
731.606	C41H83N2O6P	Ceramide phosphocholines (sphingomyelins)	SM	SM(d36:1)	[M+H]+	730.598	0.2	20	MALDI-2	3	0.241291	0.252166
731.606	C41H83N2O6P	Ceramide phosphocholines (sphingomyelins)	SM	SM(d36:1)	[M+H]+	730.598	0.1	10	MALDI-2	3	0.163333	0.354768
731.606	C41H83N2O6P	Ceramide phosphocholines (sphingomyelins)	SM	SM(d36:1)	[M+H]+	730.598	0.1	20	MALDI-2	1	0.297807	0.297807
731.606	C41H83N2O6P	Ceramide phosphocholines (sphingomyelins)	SM	SM(d36:1)	[M+H]+	730.598	0	6	MALDI-2	2	0.0942608	0.395297
731.606	C41H83N2O6P	Ceramide phosphocholines (sphingomyelins)	SM	SM(d36:1)	[M+H]+	730.598	0.1	10	MALDI-2	2	0.200232	0.446426
731.606	C41H83N2O6P	Ceramide phosphocholines (sphingomyelins)	SM	SM(d36:1)	[M+H]+	730.598	0.2	10	MALDI-2	1	0.199412	0.313538
732.554	C40H78NO8P	Diacylglycerophosphocholines	PC	PC(32:1)	[M+H]+	731.546	0.2	10	MALDI-2	1	0.630013	0.99058
732.554	C40H78NO8P	Diacylglycerophosphocholines	PC	PC(32:1)	[M+H]+	731.546	0.1	20	MALDI-2	1	0.988456	0.988456
732.554	C40H78NO8P	Diacylglycerophosphocholines	PC	PC(32:1)	[M+H]+	731.546	0.1	20	MALDI-2	2	0.994806	0.999014
732.554	C40H78NO8P	Diacylglycerophosphocholines	PC	PC(32:1)	[M+H]+	731.546	0.2	20	MALDI-2	3	0.859806	0.898556
732.554	C40H78NO8P	Diacylglycerophosphocholines	PC	PC(32:1)	[M+H]+	731.546	0	6	MALDI-2	2	0.380933	1.5975
732.554	C40H78NO8P	Diacylglycerophosphocholines	PC	PC(32:1)	[M+H]+	731.546	0	10	MALDI-2	2	0.6112	1.3627
732.554	C40H78NO8P	Diacylglycerophosphocholines	PC	PC(32:1)	[M+H]+	731.546	0	10	MALDI-2	3	0.568725	1.2353
732.554	C40H78NO8P	Diacylglycerophosphocholines	PC	PC(32:1)	[M+H]+	731.546	0.2	6	MALDI-2	3	0.178956	1.58226
732.554	C40H78NO8P	Diacylglycerophosphocholines	PC	PC(32:1)	[M+H]+	731.546	0.2	6	MALDI-2	1	0.218395	1.60017
734.569	C40H80NO8P	Diacylglycerophosphocholines	PC	PC(32:0)	[M+H]+	733.562	0.3	20	MALDI-2	3	1.08411	1.13297
734.569	C40H80NO8P	Diacylglycerophosphocholines	PC	PC(32:0)	[M+H]+	733.562	0.2	10	MALDI-2	3	0.734123	1.59456
734.569	C40H80NO8P	Diacylglycerophosphocholines	PC	PC(32:0)	[M+H]+	733.562	0.1	20	MALDI-2	1	1.30892	1.30892
734.569	C40H80NO8P	Diacylglycerophosphocholines	PC	PC(32:0)	[M+H]+	733.562	0.1	6	MALDI-2	2	0.507538	2.12844
734.569	C40H80NO8P	Diacylglycerophosphocholines	PC	PC(32:0)	[M+H]+	733.562	0	10	MALDI-2	1	0.781193	1.22828
734.569	C40H80NO8P	Diacylglycerophosphocholines	PC	PC(32:0)	[M+H]+	733.562	0.1	10	MALDI-2	2	0.875705	1.95242
734.569	C40H80NO8P	Diacylglycerophosphocholines	PC	PC(32:0)	[M+H]+	733.562	0	20	MALDI-2	2	1.24893	1.25422
734.569	C40H80NO8P	Diacylglycerophosphocholines	PC	PC(32:0)	[M+H]+	733.562	0.2	6	MALDI-2	1	0.324955	2.38094
734.57	C40H80NO8P	Diacylglycerophosphocholines	PC	PC(32:0)	[M+H]+	733.562	0.2	6	MALDI-2	3	0.256583	2.2686
738.506	C41H72NO8P	Diacylglycerophosphoethanolamines	PE	PE(36:5)	[M+H]+	737.499	0.6	20	MALDI-2	3	0.786036	0.821462
738.506	C41H72NO8P	Diacylglycerophosphoethanolamines	PE	PE(36:5)	[M+H]+	737.499	0.5	10	MALDI-2	3	0.48468	1.05275
738.506	C41H72NO8P	Diacylglycerophosphoethanolamines	PE	PE(36:5)	[M+H]+	737.499	0.4	20	MALDI-2	1	0.8501	0.8501
738.506	C41H72NO8P	Diacylglycerophosphoethanolamines	PE	PE(36:5)	[M+H]+	737.499	0.5	20	MALDI-2	2	0.850247	0.853843
738.507	C41H72NO8P	Diacylglycerophosphoethanolamines	PE	PE(36:5)	[M+H]+	737.499	0.3	10	MALDI-2	1	0.535546	0.842048
738.507	C41H72NO8P	Diacylglycerophosphoethanolamines	PE	PE(36:5)	[M+H]+	737.499	0.3	10	MALDI-2	2	0.481746	1.07407
738.507	C41H72NO8P	Diacylglycerophosphoethanolamines	PE	PE(36:5)	[M+H]+	737.499	0	6	MALDI-2	2	0.317468	1.33135
738.507	C41H72NO8P	Diacylglycerophosphoethanolamines	PE	PE(36:5)	[M+H]+	737.499	0.1	6	MALDI-2	3	0.159283	1.40832
738.507	C41H72NO8P	Diacylglycerophosphoethanolamines	PE	PE(36:5)	[M+H]+	737.499	0.3	6	MALDI-2	1	0.164713	1.20685
738.543	C42H76NO7P	1-alkyl,2-acylglycerophosphocholines	PC	PC(O-34:5)	[M+H]+	737.535	0.1	20	MALDI-2	2	0.271796	0.272946
738.543	C42H76NO7P	1-alkyl,2-acylglycerophosphocholines	PC	PC(O-34:5)	[M+H]+	737.535	0	20	MALDI-2	3	0.250757	0.262058
738.543	C42H76NO7P	1-alkyl,2-acylglycerophosphocholines	PC	PC(O-34:5)	[M+H]+	737.535	0.1	10	MALDI-2	1	0.100437	0.157919
738.543	C42H76NO7P	1-alkyl,2-acylglycerophosphocholines	PC	PC(O-34:5)	[M+H]+	737.535	0.1	10	MALDI-2	2	0.118229	0.263598
738.543	C42H76NO7P	1-alkyl,2-acylglycerophosphocholines	PC	PC(O-34:5)	[M+H]+	737.535	0.1	10	MALDI-2	3	0.102802	0.223292
738.543	C42H76NO7P	1-alkyl,2-acylglycerophosphocholines	PC	PC(O-34:5)	[M+H]+	737.535	0.2	20	MALDI-2	1	0.314578	0.314578
740.523	C41H74NO8P	Diacylglycerophosphoethanolamines	PE	PE(36:4)	[M+H]+	739.515	0.1	6	MALDI-2	1	1.70253	12.4743
740.523	C41H74NO8P	Diacylglycerophosphoethanolamines	PE	PE(36:4)	[M+H]+	739.515	0.1	6	MALDI-2	2	2.95238	12.3812
740.523	C41H74NO8P	Diacylglycerophosphoethanolamines	PE	PE(36:4)	[M+H]+	739.515	0.1	6	MALDI-2	3	1.39759	12.357
740.523	C41H74NO8P	Diacylglycerophosphoethanolamines	PE	PE(36:4)	[M+H]+	739.515	0.1	10	MALDI-2	3	5.65823	12.29
740.523	C41H74NO8P	Diacylglycerophosphoethanolamines	PE	PE(36:4)	[M+H]+	739.515	0.1	10	MALDI-2	1	6.44667	10.1362
740.523	C41H74NO8P	Diacylglycerophosphoethanolamines	PE	PE(36:4)	[M+H]+	739.515	0.1	10	MALDI-2	2	5.87009	13.0876
740.523	C41H74NO8P	Diacylglycerophosphoethanolamines	PE	PE(36:4)	[M+H]+	739.515	0.1	20	MALDI-2	1	12.6855	12.6855
740.523	C41H74NO8P	Diacylglycerophosphoethanolamines	PE	PE(36:4)	[M+H]+	739.515	0.1	20	MALDI-2	2	12.5993	12.6526
740.523	C41H74NO8P	Diacylglycerophosphoethanolamines	PE	PE(36:4)	[M+H]+	739.515	0.1	20	MALDI-2	3	11.1876	11.6918
742.538	C41H76NO8P	Diacylglycerophosphoethanolamines	PE	PE(36:3)	[M+H]+	741.53	0.2	6	MALDI-2	1	1.03165	7.55885
742.538	C41H76NO8P	Diacylglycerophosphoethanolamines	PE	PE(36:3)	[M+H]+	741.53	0.3	6	MALDI-2	2	1.73265	7.26612
742.538	C41H76NO8P	Diacylglycerophosphoethanolamines	PE	PE(36:3)	[M+H]+	741.53	0.2	6	MALDI-2	3	0.889781	7.86708
742.538	C41H76NO8P	Diacylglycerophosphoethanolamines	PE	PE(36:3)	[M+H]+	741.53	0.3	10	MALDI-2	2	2.97954	6.64301
742.538	C41H76NO8P	Diacylglycerophosphoethanolamines	PE	PE(36:3)	[M+H]+	741.53	0.2	10	MALDI-2	3	2.9749	6.46166
742.538	C41H76NO8P	Diacylglycerophosphoethanolamines	PE	PE(36:3)	[M+H]+	741.53	0.2	20	MALDI-2	1	6.77959	6.77959
742.538	C41H76NO8P	Diacylglycerophosphoethanolamines	PE	PE(36:3)	[M+H]+	741.53	0.2	20	MALDI-2	2	6.64463	6.67274
742.538	C41H76NO8P	Diacylglycerophosphoethanolamines	PE	PE(36:3)	[M+H]+	741.53	0.2	20	MALDI-2	3	5.68089	5.93692
742.538	C41H76NO8P	Diacylglycerophosphoethanolamines	PE	PE(36:3)	[M+H]+	741.53	0.3	10	MALDI-2	1	3.7393	5.87937
744.554	C41H78NO8P	Diacylglycerophosphoethanolamines	PE	PE(36:2)	[M+H]+	743.546	0.1	6	MALDI-2	1	3.73537	27.3689
744.554	C41H78NO8P	Diacylglycerophosphoethanolamines	PE	PE(36:2)	[M+H]+	743.546	0.1	6	MALDI-2	2	6.80258	28.5276
744.554	C41H78NO8P	Diacylglycerophosphoethanolamines	PE	PE(36:2)	[M+H]+	743.546	0.1	6	MALDI-2	3	3.28656	29.0584
744.554	C41H78NO8P	Diacylglycerophosphoethanolamines	PE	PE(36:2)	[M+H]+	743.546	0.2	10	MALDI-2	1	17.2764	27.164
744.554	C41H78NO8P	Diacylglycerophosphoethanolamines	PE	PE(36:2)	[M+H]+	743.546	0.1	10	MALDI-2	2	12.9911	28.9641
744.554	C41H78NO8P	Diacylglycerophosphoethanolamines	PE	PE(36:2)	[M+H]+	743.546	0.1	10	MALDI-2	3	12.9644	28.1593
744.554	C41H78NO8P	Diacylglycerophosphoethanolamines	PE	PE(36:2)	[M+H]+	743.546	0.1	20	MALDI-2	1	29.2411	29.2411
744.554	C41H78NO8P	Diacylglycerophosphoethanolamines	PE	PE(36:2)	[M+H]+	743.546	0.1	20	MALDI-2	2	29.3143	29.4383
744.554	C41H78NO8P	Diacylglycerophosphoethanolamines	PE	PE(36:2)	[M+H]+	743.546	0.1	20	MALDI-2	3	26.8322	28.0415
746.569	C41H80NO8P	Diacylglycerophosphoethanolamines	PE	PE(36:1)	[M+H]+	745.562	0.1	20	MALDI-2	2	7.68176	7.71425
746.569	C41H80NO8P	Diacylglycerophosphoethanolamines	PE	PE(36:1)	[M+H]+	745.562	0	20	MALDI-2	1	7.57256	7.57256
746.569	C41H80NO8P	Diacylglycerophosphoethanolamines	PE	PE(36:1)	[M+H]+	745.562	0.1	20	MALDI-2	3	6.83554	7.14362
746.569	C41H80NO8P	Diacylglycerophosphoethanolamines	PE	PE(36:1)	[M+H]+	745.562	0	10	MALDI-2	1	4.48446	7.051
746.569	C41H80NO8P	Diacylglycerophosphoethanolamines	PE	PE(36:1)	[M+H]+	745.562	0.1	10	MALDI-2	2	3.72194	8.29824
746.569	C41H80NO8P	Diacylglycerophosphoethanolamines	PE	PE(36:1)	[M+H]+	745.562	0.1	10	MALDI-2	3	3.69574	8.02735
746.57	C41H80NO8P	Diacylglycerophosphoethanolamines	PE	PE(36:1)	[M+H]+	745.562	0.2	6	MALDI-2	2	2.00804	8.421
746.57	C41H80NO8P	Diacylglycerophosphoethanolamines	PE	PE(36:1)	[M+H]+	745.562	0.4	6	MALDI-2	1	1.18153	8.65701
746.57	C41H80NO8P	Diacylglycerophosphoethanolamines	PE	PE(36:1)	[M+H]+	745.562	0.3	6	MALDI-2	3	0.955	8.44372
746.606	C42H84NO7P	1-alkyl,2-acylglycerophosphocholines	PC	PC(O-34:1)	[M+H]+	745.598	0.3	20	MALDI-2	2	0.0974433	0.0978555
748.527	C43H74NO7P	1-acyl,2-alkylglycerophosphoethanolamines	PE	PE(O-38:7)	[M+H]+	747.52	0.3	20	MALDI-2	1	0.665668	0.665668
748.527	C43H74NO7P	1-acyl,2-alkylglycerophosphoethanolamines	PE	PE(O-38:7)	[M+H]+	747.52	0.4	20	MALDI-2	3	0.630202	0.658605
748.527	C43H74NO7P	1-acyl,2-alkylglycerophosphoethanolamines	PE	PE(O-38:7)	[M+H]+	747.52	0.3	20	MALDI-2	2	0.664521	0.667332
748.528	C43H74NO7P	1-acyl,2-alkylglycerophosphoethanolamines	PE	PE(O-38:7)	[M+H]+	747.52	0.1	10	MALDI-2	1	0.392917	0.61779
748.528	C43H74NO7P	1-acyl,2-alkylglycerophosphoethanolamines	PE	PE(O-38:7)	[M+H]+	747.52	0.1	10	MALDI-2	2	0.292722	0.652637
748.528	C43H74NO7P	1-acyl,2-alkylglycerophosphoethanolamines	PE	PE(O-38:7)	[M+H]+	747.52	0.1	10	MALDI-2	3	0.282745	0.614138
748.528	C43H74NO7P	1-acyl,2-alkylglycerophosphoethanolamines	PE	PE(O-38:7)	[M+H]+	747.52	0	6	MALDI-2	2	0.139109	0.583375
748.585	C41H82NO8P	Diacylglycerophosphoethanolamines	PE	PE(36:0)	[M+H]+	747.577	0.3	20	MALDI-2	1	0.074594	0.074594
748.586	C41H82NO8P	Diacylglycerophosphoethanolamines	PE	PE(36:0)	[M+H]+	747.577	0.6	20	MALDI-2	3	0.067073	0.0700959
750.543	C43H76NO7P	1-alkyl,2-acylglycerophosphoethanolamines	PE	PE(O-38:6)	[M+H]+	749.535	0.2	20	MALDI-2	2	2.2845	2.29416
750.543	C43H76NO7P	1-alkyl,2-acylglycerophosphoethanolamines	PE	PE(O-38:6)	[M+H]+	749.535	0.2	20	MALDI-2	3	2.01154	2.1022
750.543	C43H76NO7P	1-alkyl,2-acylglycerophosphoethanolamines	PE	PE(O-38:6)	[M+H]+	749.535	0.2	10	MALDI-2	1	1.21346	1.90794
750.543	C43H76NO7P	1-alkyl,2-acylglycerophosphoethanolamines	PE	PE(O-38:6)	[M+H]+	749.535	0.2	10	MALDI-2	3	0.917643	1.99317
750.543	C43H76NO7P	1-alkyl,2-acylglycerophosphoethanolamines	PE	PE(O-38:6)	[M+H]+	749.535	0.1	20	MALDI-2	1	2.36551	2.36551
750.543	C43H76NO7P	1-alkyl,2-acylglycerophosphoethanolamines	PE	PE(O-38:6)	[M+H]+	749.535	0	6	MALDI-2	1	0.288199	2.11162
750.543	C43H76NO7P	1-alkyl,2-acylglycerophosphoethanolamines	PE	PE(O-38:6)	[M+H]+	749.535	0	6	MALDI-2	2	0.468741	1.96573
750.543	C43H76NO7P	1-alkyl,2-acylglycerophosphoethanolamines	PE	PE(O-38:6)	[M+H]+	749.535	0.1	6	MALDI-2	3	0.245931	2.17442
750.543	C43H76NO7P	1-alkyl,2-acylglycerophosphoethanolamines	PE	PE(O-38:6)	[M+H]+	749.535	0	10	MALDI-2	2	1.00771	2.24674
752.522	C42H74NO8P	Diacylglycerophosphocholines	PC	PC(34:5)	[M+H]+	751.515	0.9	10	MALDI-2	3	0.132159	0.287058
752.522	C42H74NO8P	Diacylglycerophosphocholines	PC	PC(34:5)	[M+H]+	751.515	0.7	10	MALDI-2	1	0.0793704	0.124795
752.522	C42H74NO8P	Diacylglycerophosphocholines	PC	PC(34:5)	[M+H]+	751.515	0.7	10	MALDI-2	2	0.118522	0.264251
752.522	C42H74NO8P	Diacylglycerophosphocholines	PC	PC(34:5)	[M+H]+	751.515	0.7	20	MALDI-2	1	0.156952	0.156952
752.522	C42H74NO8P	Diacylglycerophosphocholines	PC	PC(34:5)	[M+H]+	751.515	0.7	20	MALDI-2	2	0.179962	0.180723
752.522	C42H74NO8P	Diacylglycerophosphocholines	PC	PC(34:5)	[M+H]+	751.515	0.5	20	MALDI-2	3	0.16714	0.174672
752.559	C43H78NO7P	1-alkyl,2-acylglycerophosphoethanolamines	PE	PE(O-38:5)	[M+H]+	751.551	0	6	MALDI-2	1	0.481968	3.53136
752.559	C43H78NO7P	1-alkyl,2-acylglycerophosphoethanolamines	PE	PE(O-38:5)	[M+H]+	751.551	0.1	6	MALDI-2	2	0.756452	3.17229
752.559	C43H78NO7P	1-alkyl,2-acylglycerophosphoethanolamines	PE	PE(O-38:5)	[M+H]+	751.551	0.1	10	MALDI-2	1	1.83667	2.88782
752.559	C43H78NO7P	1-alkyl,2-acylglycerophosphoethanolamines	PE	PE(O-38:5)	[M+H]+	751.551	0.1	10	MALDI-2	2	1.721	3.83704
752.559	C43H78NO7P	1-alkyl,2-acylglycerophosphoethanolamines	PE	PE(O-38:5)	[M+H]+	751.551	0.1	10	MALDI-2	3	1.5415	3.34823
752.559	C43H78NO7P	1-alkyl,2-acylglycerophosphoethanolamines	PE	PE(O-38:5)	[M+H]+	751.551	0	20	MALDI-2	1	5.30753	5.30753
752.559	C43H78NO7P	1-alkyl,2-acylglycerophosphoethanolamines	PE	PE(O-38:5)	[M+H]+	751.551	0.1	20	MALDI-2	3	3.99815	4.17834
752.559	C43H78NO7P	1-alkyl,2-acylglycerophosphoethanolamines	PE	PE(O-38:5)	[M+H]+	751.551	0	6	MALDI-2	3	0.347906	3.07604
752.559	C43H78NO7P	1-alkyl,2-acylglycerophosphoethanolamines	PE	PE(O-38:5)	[M+H]+	751.551	0	20	MALDI-2	2	4.79412	4.8144
754.538	C42H76NO8P	Diacylglycerophosphocholines	PC	PC(34:4)	[M+H]+	753.53	0.2	10	MALDI-2	2	1.13547	2.53158
754.538	C42H76NO8P	Diacylglycerophosphocholines	PC	PC(34:4)	[M+H]+	753.53	0.2	10	MALDI-2	3	1.11856	2.42957
754.538	C42H76NO8P	Diacylglycerophosphocholines	PC	PC(34:4)	[M+H]+	753.53	0.1	20	MALDI-2	1	2.23103	2.23103
754.538	C42H76NO8P	Diacylglycerophosphocholines	PC	PC(34:4)	[M+H]+	753.53	0.2	20	MALDI-2	2	2.10278	2.11168
754.538	C42H76NO8P	Diacylglycerophosphocholines	PC	PC(34:4)	[M+H]+	753.53	0.2	20	MALDI-2	3	1.91872	2.0052
754.538	C42H76NO8P	Diacylglycerophosphocholines	PC	PC(34:4)	[M+H]+	753.53	0.1	6	MALDI-2	1	0.363818	2.66568
754.538	C42H76NO8P	Diacylglycerophosphocholines	PC	PC(34:4)	[M+H]+	753.53	0	6	MALDI-2	2	0.628054	2.63384
754.538	C42H76NO8P	Diacylglycerophosphocholines	PC	PC(34:4)	[M+H]+	753.53	0.1	6	MALDI-2	3	0.308862	2.73083
754.538	C42H76NO8P	Diacylglycerophosphocholines	PC	PC(34:4)	[M+H]+	753.53	0	10	MALDI-2	1	1.17893	1.85365
754.574	C43H80NO7P	1-alkyl,2-acylglycerophosphoethanolamines	PE	PE(O-38:4)	[M+H]+	753.567	0.1	10	MALDI-2	3	0.125067	0.271652
754.574	C43H80NO7P	1-alkyl,2-acylglycerophosphoethanolamines	PE	PE(O-38:4)	[M+H]+	753.567	0	20	MALDI-2	1	0.444299	0.444299
754.574	C43H80NO7P	1-alkyl,2-acylglycerophosphoethanolamines	PE	PE(O-38:4)	[M+H]+	753.567	0.1	20	MALDI-2	2	0.337012	0.338438
754.574	C43H80NO7P	1-alkyl,2-acylglycerophosphoethanolamines	PE	PE(O-38:4)	[M+H]+	753.567	0	20	MALDI-2	3	0.284649	0.297478
754.575	C43H80NO7P	1-alkyl,2-acylglycerophosphoethanolamines	PE	PE(O-38:4)	[M+H]+	753.567	0.1	10	MALDI-2	1	0.134254	0.211091
754.575	C43H80NO7P	1-alkyl,2-acylglycerophosphoethanolamines	PE	PE(O-38:4)	[M+H]+	753.567	0.1	10	MALDI-2	2	0.119152	0.265654
756.553	C42H78NO8P	Diacylglycerophosphocholines	PC	PC(34:3)	[M+H]+	755.546	0.4	6	MALDI-2	2	0.749217	3.14196
756.553	C42H78NO8P	Diacylglycerophosphocholines	PC	PC(34:3)	[M+H]+	755.546	0.3	6	MALDI-2	3	0.421982	3.73099
756.553	C42H78NO8P	Diacylglycerophosphocholines	PC	PC(34:3)	[M+H]+	755.546	0.4	20	MALDI-2	1	1.59164	1.59164
756.553	C42H78NO8P	Diacylglycerophosphocholines	PC	PC(34:3)	[M+H]+	755.546	0.4	20	MALDI-2	2	1.62496	1.63183
756.553	C42H78NO8P	Diacylglycerophosphocholines	PC	PC(34:3)	[M+H]+	755.546	0.3	20	MALDI-2	3	1.51197	1.58011
756.554	C42H78NO8P	Diacylglycerophosphocholines	PC	PC(34:3)	[M+H]+	755.546	0.2	10	MALDI-2	1	1.10823	1.74248
756.554	C42H78NO8P	Diacylglycerophosphocholines	PC	PC(34:3)	[M+H]+	755.546	0.3	10	MALDI-2	2	1.05977	2.36282
756.554	C42H78NO8P	Diacylglycerophosphocholines	PC	PC(34:3)	[M+H]+	755.546	0.3	10	MALDI-2	3	1.03869	2.25609
756.554	C42H78NO8P	Diacylglycerophosphocholines	PC	PC(34:3)	[M+H]+	755.546	0.1	6	MALDI-2	1	0.428719	3.1412
756.59	C43H82NO7P	1-alkyl,2-acylglycerophosphoethanolamines	PE	PE(O-38:3)	[M+H]+	755.582	0.1	20	MALDI-2	1	0.0949093	0.0949093
756.59	C43H82NO7P	1-alkyl,2-acylglycerophosphoethanolamines	PE	PE(O-38:3)	[M+H]+	755.582	0.1	20	MALDI-2	2	0.0733935	0.073704
756.59	C43H82NO7P	1-alkyl,2-acylglycerophosphoethanolamines	PE	PE(O-38:3)	[M+H]+	755.582	0.1	20	MALDI-2	3	0.0718486	0.0750868
756.626	C44H86NO6P	Ceramide 1-phosphates	C1P	C1P(d44:2)	[M+H]+	755.619	0.4	20	MALDI-2	3	0.535446	0.559578
756.626	C44H86NO6P	Ceramide 1-phosphates	C1P	C1P(d44:2)	[M+H]+	755.619	0.3	10	MALDI-2	3	0.42993	0.933833
756.626	C44H86NO6P	Ceramide 1-phosphates	C1P	C1P(d44:2)	[M+H]+	755.619	0.2	20	MALDI-2	1	0.557528	0.557528
756.626	C44H86NO6P	Ceramide 1-phosphates	C1P	C1P(d44:2)	[M+H]+	755.619	0.3	20	MALDI-2	2	0.560732	0.563104
756.626	C44H86NO6P	Ceramide 1-phosphates	C1P	C1P(d44:2)	[M+H]+	755.619	0.1	10	MALDI-2	2	0.384508	0.857279
756.627	C44H86NO6P	Ceramide 1-phosphates	C1P	C1P(d44:2)	[M+H]+	755.619	0	10	MALDI-2	1	0.422369	0.664099
756.627	C44H86NO6P	Ceramide 1-phosphates	C1P	C1P(d44:2)	[M+H]+	755.619	0.2	6	MALDI-2	2	0.0958254	0.401858
758.569	C42H80NO8P	Diacylglycerophosphocholines	PC	PC(34:2)	[M+H]+	757.562	0	6	MALDI-2	1	3.46329	25.3754
758.569	C42H80NO8P	Diacylglycerophosphocholines	PC	PC(34:2)	[M+H]+	757.562	0	6	MALDI-2	2	5.83945	24.4886
758.569	C42H80NO8P	Diacylglycerophosphocholines	PC	PC(34:2)	[M+H]+	757.562	0	6	MALDI-2	3	2.88957	25.5484
758.569	C42H80NO8P	Diacylglycerophosphocholines	PC	PC(34:2)	[M+H]+	757.562	0	10	MALDI-2	1	9.72395	15.2891
758.569	C42H80NO8P	Diacylglycerophosphocholines	PC	PC(34:2)	[M+H]+	757.562	0	10	MALDI-2	2	8.12448	18.1139
758.569	C42H80NO8P	Diacylglycerophosphocholines	PC	PC(34:2)	[M+H]+	757.562	0	10	MALDI-2	3	7.6717	16.6634
758.569	C42H80NO8P	Diacylglycerophosphocholines	PC	PC(34:2)	[M+H]+	757.562	0.1	20	MALDI-2	1	14.3566	14.3566
758.569	C42H80NO8P	Diacylglycerophosphocholines	PC	PC(34:2)	[M+H]+	757.562	0	20	MALDI-2	2	14.0078	14.0671
758.569	C42H80NO8P	Diacylglycerophosphocholines	PC	PC(34:2)	[M+H]+	757.562	0	20	MALDI-2	3	12.8119	13.3893
759.637	C43H87N2O6P	Ceramide phosphocholines (sphingomyelins)	SM	SM(d38:1)	[M+H]+	758.63	0.3	20	MALDI-2	1	0.35346	0.35346
759.637	C43H87N2O6P	Ceramide phosphocholines (sphingomyelins)	SM	SM(d38:1)	[M+H]+	758.63	0.3	10	MALDI-2	2	0.260838	0.581549
759.637	C43H87N2O6P	Ceramide phosphocholines (sphingomyelins)	SM	SM(d38:1)	[M+H]+	758.63	0.3	10	MALDI-2	3	0.232732	0.505507
759.637	C43H87N2O6P	Ceramide phosphocholines (sphingomyelins)	SM	SM(d38:1)	[M+H]+	758.63	0.2	20	MALDI-2	2	0.335433	0.336852
759.637	C43H87N2O6P	Ceramide phosphocholines (sphingomyelins)	SM	SM(d38:1)	[M+H]+	758.63	0.1	20	MALDI-2	3	0.318262	0.332605
759.638	C43H87N2O6P	Ceramide phosphocholines (sphingomyelins)	SM	SM(d38:1)	[M+H]+	758.63	0	6	MALDI-2	2	0.136033	0.570474
759.638	C43H87N2O6P	Ceramide phosphocholines (sphingomyelins)	SM	SM(d38:1)	[M+H]+	758.63	0.1	10	MALDI-2	1	0.32087	0.50451
760.585	C42H82NO8P	Diacylglycerophosphocholines	PC	PC(34:1)	[M+H]+	759.577	0.2	6	MALDI-2	1	2.92	21.3947
760.585	C42H82NO8P	Diacylglycerophosphocholines	PC	PC(34:1)	[M+H]+	759.577	0.2	20	MALDI-2	1	12.2207	12.2207
760.585	C42H82NO8P	Diacylglycerophosphocholines	PC	PC(34:1)	[M+H]+	759.577	0.3	6	MALDI-2	2	4.85679	20.3677
760.585	C42H82NO8P	Diacylglycerophosphocholines	PC	PC(34:1)	[M+H]+	759.577	0.3	6	MALDI-2	3	2.44648	21.6307
760.585	C42H82NO8P	Diacylglycerophosphocholines	PC	PC(34:1)	[M+H]+	759.577	0.2	10	MALDI-2	1	7.74818	12.1826
760.585	C42H82NO8P	Diacylglycerophosphocholines	PC	PC(34:1)	[M+H]+	759.577	0.3	10	MALDI-2	2	7.36509	16.4208
760.585	C42H82NO8P	Diacylglycerophosphocholines	PC	PC(34:1)	[M+H]+	759.577	0.2	10	MALDI-2	3	6.60113	14.338
760.585	C42H82NO8P	Diacylglycerophosphocholines	PC	PC(34:1)	[M+H]+	759.577	0.3	20	MALDI-2	2	11.6587	11.708
760.585	C42H82NO8P	Diacylglycerophosphocholines	PC	PC(34:1)	[M+H]+	759.577	0.3	20	MALDI-2	3	10.2154	10.6758
762.506	C43H72NO8P	Diacylglycerophosphoethanolamines	PE	PE(38:7)	[M+H]+	761.499	0.7	6	MALDI-2	2	0.187089	0.784585
762.507	C43H72NO8P	Diacylglycerophosphoethanolamines	PE	PE(38:7)	[M+H]+	761.499	0.4	6	MALDI-2	1	0.108361	0.793953
762.507	C43H72NO8P	Diacylglycerophosphoethanolamines	PE	PE(38:7)	[M+H]+	761.499	0.1	6	MALDI-2	3	0.0479605	0.424047
762.528	C40H76NO10P	Diacylglycerophosphoserines	PS	PS(34:1)	[M+H]+	761.52	0.3	20	MALDI-2	3	0.100411	0.104936
762.528	C40H76NO10P	Diacylglycerophosphoserines	PS	PS(34:1)	[M+H]+	761.52	0	20	MALDI-2	1	0.112974	0.112974
762.528	C40H76NO10P	Diacylglycerophosphoserines	PS	PS(34:1)	[M+H]+	761.52	0	20	MALDI-2	2	0.129927	0.130477
762.601	C42H84NO8P	Diacylglycerophosphocholines	PC	PC(34:0)	[M+H]+	761.593	0	20	MALDI-2	2	0.16857	0.169283
762.601	C42H84NO8P	Diacylglycerophosphocholines	PC	PC(34:0)	[M+H]+	761.593	0.1	20	MALDI-2	1	0.193764	0.193764
762.601	C42H84NO8P	Diacylglycerophosphocholines	PC	PC(34:0)	[M+H]+	761.593	0.1	20	MALDI-2	3	0.165628	0.173092
762.601	C42H84NO8P	Diacylglycerophosphocholines	PC	PC(34:0)	[M+H]+	761.593	0.3	6	MALDI-2	2	0.0910979	0.382033
762.601	C42H84NO8P	Diacylglycerophosphocholines	PC	PC(34:0)	[M+H]+	761.593	0.4	10	MALDI-2	1	0.0974705	0.153254
762.601	C42H84NO8P	Diacylglycerophosphocholines	PC	PC(34:0)	[M+H]+	761.593	0.4	10	MALDI-2	3	0.106347	0.230991
762.601	C42H84NO8P	Diacylglycerophosphocholines	PC	PC(34:0)	[M+H]+	761.593	0.5	10	MALDI-2	2	0.126027	0.280984
764.522	C43H74NO8P	Diacylglycerophosphoethanolamines	PE	PE(38:6)	[M+H]+	763.515	0.1	10	MALDI-2	1	7.28031	11.447
764.522	C43H74NO8P	Diacylglycerophosphoethanolamines	PE	PE(38:6)	[M+H]+	763.515	0.1	10	MALDI-2	2	4.63695	10.3383
764.522	C43H74NO8P	Diacylglycerophosphoethanolamines	PE	PE(38:6)	[M+H]+	763.515	0.1	10	MALDI-2	3	4.91579	10.6774
764.522	C43H74NO8P	Diacylglycerophosphoethanolamines	PE	PE(38:6)	[M+H]+	763.515	0	20	MALDI-2	1	10.853	10.853
764.522	C43H74NO8P	Diacylglycerophosphoethanolamines	PE	PE(38:6)	[M+H]+	763.515	0.1	20	MALDI-2	2	11.0696	11.1164
764.522	C43H74NO8P	Diacylglycerophosphoethanolamines	PE	PE(38:6)	[M+H]+	763.515	0.1	20	MALDI-2	3	11.2682	11.7761
764.523	C43H74NO8P	Diacylglycerophosphoethanolamines	PE	PE(38:6)	[M+H]+	763.515	0	6	MALDI-2	1	1.76199	12.9101
764.523	C43H74NO8P	Diacylglycerophosphoethanolamines	PE	PE(38:6)	[M+H]+	763.515	0	6	MALDI-2	2	3.20184	13.4274
764.523	C43H74NO8P	Diacylglycerophosphoethanolamines	PE	PE(38:6)	[M+H]+	763.515	0	6	MALDI-2	3	1.54272	13.6401
766.538	C43H76NO8P	Diacylglycerophosphoethanolamines	PE	PE(38:5)	[M+H]+	765.53	0.2	20	MALDI-2	2	16.0803	16.1483
766.538	C43H76NO8P	Diacylglycerophosphoethanolamines	PE	PE(38:5)	[M+H]+	765.53	0.3	20	MALDI-2	3	14.987	15.6624
766.538	C43H76NO8P	Diacylglycerophosphoethanolamines	PE	PE(38:5)	[M+H]+	765.53	0.1	10	MALDI-2	1	9.63074	15.1426
766.538	C43H76NO8P	Diacylglycerophosphoethanolamines	PE	PE(38:5)	[M+H]+	765.53	0.2	10	MALDI-2	2	7.27482	16.2195
766.538	C43H76NO8P	Diacylglycerophosphoethanolamines	PE	PE(38:5)	[M+H]+	765.53	0.2	10	MALDI-2	3	7.307	15.8712
766.538	C43H76NO8P	Diacylglycerophosphoethanolamines	PE	PE(38:5)	[M+H]+	765.53	0.1	20	MALDI-2	1	16.2618	16.2618
766.538	C43H76NO8P	Diacylglycerophosphoethanolamines	PE	PE(38:5)	[M+H]+	765.53	0	6	MALDI-2	1	2.49194	18.2583
766.538	C43H76NO8P	Diacylglycerophosphoethanolamines	PE	PE(38:5)	[M+H]+	765.53	0	6	MALDI-2	2	4.35357	18.2573
766.538	C43H76NO8P	Diacylglycerophosphoethanolamines	PE	PE(38:5)	[M+H]+	765.53	0	6	MALDI-2	3	2.17653	19.244
768.554	C43H78NO8P	Diacylglycerophosphoethanolamines	PE	PE(38:4)	[M+H]+	767.546	0.1	6	MALDI-2	1	13.6482	100
768.554	C43H78NO8P	Diacylglycerophosphoethanolamines	PE	PE(38:4)	[M+H]+	767.546	0.1	6	MALDI-2	2	23.8456	100
768.554	C43H78NO8P	Diacylglycerophosphoethanolamines	PE	PE(38:4)	[M+H]+	767.546	0.1	6	MALDI-2	3	11.3102	100
768.554	C43H78NO8P	Diacylglycerophosphoethanolamines	PE	PE(38:4)	[M+H]+	767.546	0.1	10	MALDI-2	1	63.6004	100
768.554	C43H78NO8P	Diacylglycerophosphoethanolamines	PE	PE(38:4)	[M+H]+	767.546	0.1	10	MALDI-2	2	44.8522	100
768.554	C43H78NO8P	Diacylglycerophosphoethanolamines	PE	PE(38:4)	[M+H]+	767.546	0.1	10	MALDI-2	3	46.0393	100
768.554	C43H78NO8P	Diacylglycerophosphoethanolamines	PE	PE(38:4)	[M+H]+	767.546	0.1	20	MALDI-2	1	100	100
768.554	C43H78NO8P	Diacylglycerophosphoethanolamines	PE	PE(38:4)	[M+H]+	767.546	0.1	20	MALDI-2	2	99.5788	100
768.554	C43H78NO8P	Diacylglycerophosphoethanolamines	PE	PE(38:4)	[M+H]+	767.546	0.1	20	MALDI-2	3	95.6875	100
770.568	C43H80NO8P	Diacylglycerophosphoethanolamines	PE	PE(38:3)	[M+H]+	769.562	1.4	20	MALDI-2	1	2.14931	2.14931
770.568	C43H80NO8P	Diacylglycerophosphoethanolamines	PE	PE(38:3)	[M+H]+	769.562	1.3	20	MALDI-2	2	2.03985	2.04848
770.568	C43H80NO8P	Diacylglycerophosphoethanolamines	PE	PE(38:3)	[M+H]+	769.562	1.2	20	MALDI-2	3	1.90814	1.99414
770.569	C43H80NO8P	Diacylglycerophosphoethanolamines	PE	PE(38:3)	[M+H]+	769.562	0.8	10	MALDI-2	1	1.25949	1.98032
770.569	C43H80NO8P	Diacylglycerophosphoethanolamines	PE	PE(38:3)	[M+H]+	769.562	0.6	10	MALDI-2	2	1.10464	2.46285
770.569	C43H80NO8P	Diacylglycerophosphoethanolamines	PE	PE(38:3)	[M+H]+	769.562	0.6	10	MALDI-2	3	1.04763	2.27552
770.569	C43H80NO8P	Diacylglycerophosphoethanolamines	PE	PE(38:3)	[M+H]+	769.562	0.3	6	MALDI-2	2	0.597142	2.50421
770.569	C43H80NO8P	Diacylglycerophosphoethanolamines	PE	PE(38:3)	[M+H]+	769.562	0.1	6	MALDI-2	1	0.38742	2.83861
770.569	C43H80NO8P	Diacylglycerophosphoethanolamines	PE	PE(38:3)	[M+H]+	769.562	0	6	MALDI-2	3	0.312092	2.75939
772.585	C43H82NO8P	Diacylglycerophosphoethanolamines	PE	PE(38:2)	[M+H]+	771.577	0.3	20	MALDI-2	2	2.55079	2.56158
772.585	C43H82NO8P	Diacylglycerophosphoethanolamines	PE	PE(38:2)	[M+H]+	771.577	0.3	6	MALDI-2	2	0.910223	3.81716
772.585	C43H82NO8P	Diacylglycerophosphoethanolamines	PE	PE(38:2)	[M+H]+	771.577	0.2	20	MALDI-2	1	2.53748	2.53748
772.585	C43H82NO8P	Diacylglycerophosphoethanolamines	PE	PE(38:2)	[M+H]+	771.577	0.2	20	MALDI-2	3	2.36557	2.47218
772.585	C43H82NO8P	Diacylglycerophosphoethanolamines	PE	PE(38:2)	[M+H]+	771.577	0.1	6	MALDI-2	3	0.488175	4.31625
772.585	C43H82NO8P	Diacylglycerophosphoethanolamines	PE	PE(38:2)	[M+H]+	771.577	0.1	10	MALDI-2	1	1.88187	2.9589
772.585	C43H82NO8P	Diacylglycerophosphoethanolamines	PE	PE(38:2)	[M+H]+	771.577	0.1	10	MALDI-2	2	1.53791	3.42885
772.585	C43H82NO8P	Diacylglycerophosphoethanolamines	PE	PE(38:2)	[M+H]+	771.577	0.2	10	MALDI-2	3	1.55426	3.37594
772.585	C43H82NO8P	Diacylglycerophosphoethanolamines	PE	PE(38:2)	[M+H]+	771.577	0	6	MALDI-2	1	0.621113	4.55087
774.542	C45H76NO7P	1-acyl,2-alkylglycerophosphoethanolamines	PE	PE(O-40:8)	[M+H]+	773.535	2	20	MALDI-2	1	0.226483	0.226483
774.542	C45H76NO7P	1-acyl,2-alkylglycerophosphoethanolamines	PE	PE(O-40:8)	[M+H]+	773.535	1.8	20	MALDI-2	2	0.303496	0.30478
774.542	C45H76NO7P	1-acyl,2-alkylglycerophosphoethanolamines	PE	PE(O-40:8)	[M+H]+	773.535	1.7	20	MALDI-2	3	0.289304	0.302342
774.542	C45H76NO7P	1-acyl,2-alkylglycerophosphoethanolamines	PE	PE(O-40:8)	[M+H]+	773.535	1.6	10	MALDI-2	2	0.109266	0.243613
774.542	C45H76NO7P	1-acyl,2-alkylglycerophosphoethanolamines	PE	PE(O-40:8)	[M+H]+	773.535	1.3	10	MALDI-2	3	0.0887159	0.192696
774.542	C45H76NO7P	1-acyl,2-alkylglycerophosphoethanolamines	PE	PE(O-40:8)	[M+H]+	773.535	1.1	10	MALDI-2	1	0.137602	0.216353
774.564	C42H80NO9P	1-alkyl,2-acylglycerophosphoserines	PS	PS(O-36:2)	[M+H]+	773.557	0.7	20	MALDI-2	1	0.128818	0.128818
774.564	C42H80NO9P	1-alkyl,2-acylglycerophosphoserines	PS	PS(O-36:2)	[M+H]+	773.557	0.4	10	MALDI-2	3	0.147831	0.321098
774.564	C42H80NO9P	1-alkyl,2-acylglycerophosphoserines	PS	PS(O-36:2)	[M+H]+	773.557	0.5	20	MALDI-2	2	0.15071	0.151347
774.564	C42H80NO9P	1-alkyl,2-acylglycerophosphoserines	PS	PS(O-36:2)	[M+H]+	773.557	0.5	20	MALDI-2	3	0.123579	0.129148
774.564	C42H80NO9P	1-alkyl,2-acylglycerophosphoserines	PS	PS(O-36:2)	[M+H]+	773.557	0.2	10	MALDI-2	2	0.151235	0.337186
774.564	C42H80NO9P	1-alkyl,2-acylglycerophosphoserines	PS	PS(O-36:2)	[M+H]+	773.557	0.1	10	MALDI-2	1	0.120681	0.189749
774.564	C42H80NO9P	1-alkyl,2-acylglycerophosphoserines	PS	PS(O-36:2)	[M+H]+	773.557	0.1	6	MALDI-2	2	0.0842033	0.353119
774.601	C43H84NO8P	Diacylglycerophosphoethanolamines	PE	PE(38:1)	[M+H]+	773.593	0.3	20	MALDI-2	1	1.07256	1.07256
774.601	C43H84NO8P	Diacylglycerophosphoethanolamines	PE	PE(38:1)	[M+H]+	773.593	0.3	20	MALDI-2	2	1.06668	1.0712
774.601	C43H84NO8P	Diacylglycerophosphoethanolamines	PE	PE(38:1)	[M+H]+	773.593	0.3	20	MALDI-2	3	0.951379	0.994256
774.601	C43H84NO8P	Diacylglycerophosphoethanolamines	PE	PE(38:1)	[M+H]+	773.593	0.2	6	MALDI-2	2	0.432537	1.81391
774.601	C43H84NO8P	Diacylglycerophosphoethanolamines	PE	PE(38:1)	[M+H]+	773.593	0.2	10	MALDI-2	1	0.749311	1.17815
774.601	C43H84NO8P	Diacylglycerophosphoethanolamines	PE	PE(38:1)	[M+H]+	773.593	0.2	10	MALDI-2	2	0.727747	1.62254
774.601	C43H84NO8P	Diacylglycerophosphoethanolamines	PE	PE(38:1)	[M+H]+	773.593	0.2	10	MALDI-2	3	0.716963	1.55728
774.601	C43H84NO8P	Diacylglycerophosphoethanolamines	PE	PE(38:1)	[M+H]+	773.593	0	6	MALDI-2	1	0.276476	2.02573
774.601	C43H84NO8P	Diacylglycerophosphoethanolamines	PE	PE(38:1)	[M+H]+	773.593	0.1	6	MALDI-2	3	0.232591	2.05647
776.558	C45H78NO7P	1-acyl,2-alkylglycerophosphoethanolamines	PE	PE(O-40:7)	[M+H]+	775.551	0.6	20	MALDI-2	1	0.878176	0.878176
776.558	C45H78NO7P	1-acyl,2-alkylglycerophosphoethanolamines	PE	PE(O-40:7)	[M+H]+	775.551	0.6	20	MALDI-2	2	0.852979	0.856587
776.558	C45H78NO7P	1-acyl,2-alkylglycerophosphoethanolamines	PE	PE(O-40:7)	[M+H]+	775.551	0.5	20	MALDI-2	3	0.791865	0.827554
776.559	C45H78NO7P	1-acyl,2-alkylglycerophosphoethanolamines	PE	PE(O-40:7)	[M+H]+	775.551	0.2	10	MALDI-2	1	0.495605	0.779249
776.559	C45H78NO7P	1-acyl,2-alkylglycerophosphoethanolamines	PE	PE(O-40:7)	[M+H]+	775.551	0.2	10	MALDI-2	2	0.343531	0.765918
776.559	C45H78NO7P	1-acyl,2-alkylglycerophosphoethanolamines	PE	PE(O-40:7)	[M+H]+	775.551	0.2	10	MALDI-2	3	0.321985	0.69937
776.559	C45H78NO7P	1-acyl,2-alkylglycerophosphoethanolamines	PE	PE(O-40:7)	[M+H]+	775.551	0	6	MALDI-2	1	0.0816501	0.598247
776.559	C45H78NO7P	1-acyl,2-alkylglycerophosphoethanolamines	PE	PE(O-40:7)	[M+H]+	775.551	0	6	MALDI-2	2	0.179811	0.754065
776.559	C45H78NO7P	1-acyl,2-alkylglycerophosphoethanolamines	PE	PE(O-40:7)	[M+H]+	775.551	0	6	MALDI-2	3	0.0696317	0.615654
776.58	C42H82NO9P	1-alkyl,2-acylglycerophosphoserines	PS	PS(O-36:1)	[M+H]+	775.572	0.6	20	MALDI-2	2	0.130628	0.131181
776.58	C42H82NO9P	1-alkyl,2-acylglycerophosphoserines	PS	PS(O-36:1)	[M+H]+	775.572	0.5	20	MALDI-2	1	0.105069	0.105069
776.58	C42H82NO9P	1-alkyl,2-acylglycerophosphoserines	PS	PS(O-36:1)	[M+H]+	775.572	0.4	10	MALDI-2	1	0.105348	0.165641
776.58	C42H82NO9P	1-alkyl,2-acylglycerophosphoserines	PS	PS(O-36:1)	[M+H]+	775.572	0.3	20	MALDI-2	3	0.126214	0.131902
776.58	C42H82NO9P	1-alkyl,2-acylglycerophosphoserines	PS	PS(O-36:1)	[M+H]+	775.572	0.2	10	MALDI-2	2	0.112882	0.251676
776.58	C42H82NO9P	1-alkyl,2-acylglycerophosphoserines	PS	PS(O-36:1)	[M+H]+	775.572	0.1	10	MALDI-2	3	0.0961131	0.208763
778.537	C44H76NO8P	Diacylglycerophosphocholines	PC	PC(36:6)	[M+H]+	777.53	1.3	6	MALDI-2	2	0.257301	1.07903
778.537	C44H76NO8P	Diacylglycerophosphocholines	PC	PC(36:6)	[M+H]+	777.53	1.1	6	MALDI-2	3	0.156653	1.38506
778.537	C44H76NO8P	Diacylglycerophosphocholines	PC	PC(36:6)	[M+H]+	777.53	1	20	MALDI-2	2	0.619844	0.622466
778.537	C44H76NO8P	Diacylglycerophosphocholines	PC	PC(36:6)	[M+H]+	777.53	1	6	MALDI-2	1	0.139643	1.02316
778.537	C44H76NO8P	Diacylglycerophosphocholines	PC	PC(36:6)	[M+H]+	777.53	1	10	MALDI-2	1	0.407599	0.640875
778.537	C44H76NO8P	Diacylglycerophosphocholines	PC	PC(36:6)	[M+H]+	777.53	1	10	MALDI-2	2	0.37773	0.842166
778.537	C44H76NO8P	Diacylglycerophosphocholines	PC	PC(36:6)	[M+H]+	777.53	0.9	10	MALDI-2	3	0.405523	0.880818
778.537	C44H76NO8P	Diacylglycerophosphocholines	PC	PC(36:6)	[M+H]+	777.53	1	20	MALDI-2	3	0.591251	0.617898
778.538	C44H76NO8P	Diacylglycerophosphocholines	PC	PC(36:6)	[M+H]+	777.53	0.9	20	MALDI-2	1	0.59953	0.59953
778.574	C45H80NO7P	1-alkyl,2-acylglycerophosphoethanolamines	PE	PE(O-40:6)	[M+H]+	777.567	0.5	20	MALDI-2	1	1.00093	1.00093
778.574	C45H80NO7P	1-alkyl,2-acylglycerophosphoethanolamines	PE	PE(O-40:6)	[M+H]+	777.567	0.6	20	MALDI-2	2	0.960941	0.965006
778.574	C45H80NO7P	1-alkyl,2-acylglycerophosphoethanolamines	PE	PE(O-40:6)	[M+H]+	777.567	0.4	20	MALDI-2	3	0.877736	0.917295
778.574	C45H80NO7P	1-alkyl,2-acylglycerophosphoethanolamines	PE	PE(O-40:6)	[M+H]+	777.567	0.3	10	MALDI-2	1	0.508285	0.799185
778.574	C45H80NO7P	1-alkyl,2-acylglycerophosphoethanolamines	PE	PE(O-40:6)	[M+H]+	777.567	0.3	10	MALDI-2	2	0.375929	0.838151
778.574	C45H80NO7P	1-alkyl,2-acylglycerophosphoethanolamines	PE	PE(O-40:6)	[M+H]+	777.567	0.3	10	MALDI-2	3	0.365938	0.794838
778.574	C45H80NO7P	1-alkyl,2-acylglycerophosphoethanolamines	PE	PE(O-40:6)	[M+H]+	777.567	0	6	MALDI-2	2	0.1925	0.807279
778.575	C45H80NO7P	1-alkyl,2-acylglycerophosphoethanolamines	PE	PE(O-40:6)	[M+H]+	777.567	0.1	6	MALDI-2	1	0.0891657	0.653313
778.575	C45H80NO7P	1-alkyl,2-acylglycerophosphoethanolamines	PE	PE(O-40:6)	[M+H]+	777.567	0.1	6	MALDI-2	3	0.0706933	0.625041
780.59	C45H82NO7P	1-alkyl,2-acylglycerophosphoethanolamines	PE	PE(O-40:5)	[M+H]+	779.582	0.4	10	MALDI-2	1	0.390122	0.613395
780.59	C45H82NO7P	1-alkyl,2-acylglycerophosphoethanolamines	PE	PE(O-40:5)	[M+H]+	779.582	0.3	20	MALDI-2	1	0.916344	0.916344
780.59	C45H82NO7P	1-alkyl,2-acylglycerophosphoethanolamines	PE	PE(O-40:5)	[M+H]+	779.582	0.4	20	MALDI-2	2	0.827669	0.83117
780.59	C45H82NO7P	1-alkyl,2-acylglycerophosphoethanolamines	PE	PE(O-40:5)	[M+H]+	779.582	0.4	20	MALDI-2	3	0.745327	0.778918
780.59	C45H82NO7P	1-alkyl,2-acylglycerophosphoethanolamines	PE	PE(O-40:5)	[M+H]+	779.582	0.2	10	MALDI-2	2	0.331049	0.738089
780.59	C45H82NO7P	1-alkyl,2-acylglycerophosphoethanolamines	PE	PE(O-40:5)	[M+H]+	779.582	0.1	10	MALDI-2	3	0.27871	0.605373
780.59	C45H82NO7P	1-alkyl,2-acylglycerophosphoethanolamines	PE	PE(O-40:5)	[M+H]+	779.582	0.1	6	MALDI-2	1	0.0720768	0.528104
780.59	C45H82NO7P	1-alkyl,2-acylglycerophosphoethanolamines	PE	PE(O-40:5)	[M+H]+	779.582	0	6	MALDI-2	2	0.1475	0.618563
782.569	C44H80NO8P	Diacylglycerophosphocholines	PC	PC(36:4)	[M+H]+	781.562	0.8	6	MALDI-2	3	1.8624	16.4666
782.569	C44H80NO8P	Diacylglycerophosphocholines	PC	PC(36:4)	[M+H]+	781.562	0.7	6	MALDI-2	1	2.01114	14.7356
782.569	C44H80NO8P	Diacylglycerophosphocholines	PC	PC(36:4)	[M+H]+	781.562	0.7	6	MALDI-2	2	3.42626	14.3685
782.569	C44H80NO8P	Diacylglycerophosphocholines	PC	PC(36:4)	[M+H]+	781.562	0.7	10	MALDI-2	2	4.64129	10.348
782.569	C44H80NO8P	Diacylglycerophosphocholines	PC	PC(36:4)	[M+H]+	781.562	0.7	10	MALDI-2	3	4.50306	9.78091
782.569	C44H80NO8P	Diacylglycerophosphocholines	PC	PC(36:4)	[M+H]+	781.562	0.6	20	MALDI-2	1	8.4262	8.4262
782.569	C44H80NO8P	Diacylglycerophosphocholines	PC	PC(36:4)	[M+H]+	781.562	0.6	20	MALDI-2	2	8.31552	8.35069
782.569	C44H80NO8P	Diacylglycerophosphocholines	PC	PC(36:4)	[M+H]+	781.562	0.6	10	MALDI-2	1	6.08024	9.56006
782.569	C44H80NO8P	Diacylglycerophosphocholines	PC	PC(36:4)	[M+H]+	781.562	0.5	20	MALDI-2	3	7.94632	8.30445
784.585	C44H82NO8P	Diacylglycerophosphocholines	PC	PC(36:3)	[M+H]+	783.577	0.2	20	MALDI-2	1	2.49124	2.49124
784.585	C44H82NO8P	Diacylglycerophosphocholines	PC	PC(36:3)	[M+H]+	783.577	0.2	20	MALDI-2	2	2.40525	2.41542
784.585	C44H82NO8P	Diacylglycerophosphocholines	PC	PC(36:3)	[M+H]+	783.577	0.2	20	MALDI-2	3	2.10058	2.19525
784.585	C44H82NO8P	Diacylglycerophosphocholines	PC	PC(36:3)	[M+H]+	783.577	0.1	10	MALDI-2	1	1.77525	2.79126
784.585	C44H82NO8P	Diacylglycerophosphocholines	PC	PC(36:3)	[M+H]+	783.577	0.1	10	MALDI-2	2	1.46927	3.2758
784.585	C44H82NO8P	Diacylglycerophosphocholines	PC	PC(36:3)	[M+H]+	783.577	0.1	10	MALDI-2	3	1.34237	2.91571
784.585	C44H82NO8P	Diacylglycerophosphocholines	PC	PC(36:3)	[M+H]+	783.577	0.1	6	MALDI-2	2	1.07083	4.49069
784.585	C44H82NO8P	Diacylglycerophosphocholines	PC	PC(36:3)	[M+H]+	783.577	0	6	MALDI-2	3	0.547215	4.83825
784.585	C44H82NO8P	Diacylglycerophosphocholines	PC	PC(36:3)	[M+H]+	783.577	0.1	6	MALDI-2	1	0.69955	5.12558
786.601	C44H84NO8P	Diacylglycerophosphocholines	PC	PC(36:2)	[M+H]+	785.593	0.1	6	MALDI-2	1	3.31519	24.2902
786.601	C44H84NO8P	Diacylglycerophosphocholines	PC	PC(36:2)	[M+H]+	785.593	0	6	MALDI-2	2	5.01785	21.0431
786.601	C44H84NO8P	Diacylglycerophosphocholines	PC	PC(36:2)	[M+H]+	785.593	0	6	MALDI-2	3	2.59179	22.9156
786.601	C44H84NO8P	Diacylglycerophosphocholines	PC	PC(36:2)	[M+H]+	785.593	0.1	10	MALDI-2	1	9.78721	15.3886
786.601	C44H84NO8P	Diacylglycerophosphocholines	PC	PC(36:2)	[M+H]+	785.593	0	10	MALDI-2	2	6.85173	15.2762
786.601	C44H84NO8P	Diacylglycerophosphocholines	PC	PC(36:2)	[M+H]+	785.593	0	10	MALDI-2	3	6.55145	14.2301
786.601	C44H84NO8P	Diacylglycerophosphocholines	PC	PC(36:2)	[M+H]+	785.593	0.1	20	MALDI-2	1	12.7066	12.7066
786.601	C44H84NO8P	Diacylglycerophosphocholines	PC	PC(36:2)	[M+H]+	785.593	0.1	20	MALDI-2	2	12.8067	12.8609
786.601	C44H84NO8P	Diacylglycerophosphocholines	PC	PC(36:2)	[M+H]+	785.593	0.1	20	MALDI-2	3	12.0605	12.6041
787.668	C45H91N2O6P	Ceramide phosphocholines (sphingomyelins)	SM	SM(d40:1)	[M+H]+	786.661	0.3	20	MALDI-2	1	0.497584	0.497584
787.668	C45H91N2O6P	Ceramide phosphocholines (sphingomyelins)	SM	SM(d40:1)	[M+H]+	786.661	0.3	20	MALDI-2	2	0.481387	0.483423
787.669	C45H91N2O6P	Ceramide phosphocholines (sphingomyelins)	SM	SM(d40:1)	[M+H]+	786.661	0.2	20	MALDI-2	3	0.447432	0.467598
787.669	C45H91N2O6P	Ceramide phosphocholines (sphingomyelins)	SM	SM(d40:1)	[M+H]+	786.661	0.1	6	MALDI-2	1	0.0923107	0.676357
787.669	C45H91N2O6P	Ceramide phosphocholines (sphingomyelins)	SM	SM(d40:1)	[M+H]+	786.661	0	6	MALDI-2	2	0.196398	0.823624
787.669	C45H91N2O6P	Ceramide phosphocholines (sphingomyelins)	SM	SM(d40:1)	[M+H]+	786.661	0.1	10	MALDI-2	1	0.4179	0.657072
787.669	C45H91N2O6P	Ceramide phosphocholines (sphingomyelins)	SM	SM(d40:1)	[M+H]+	786.661	0.1	10	MALDI-2	3	0.330063	0.716916
787.669	C45H91N2O6P	Ceramide phosphocholines (sphingomyelins)	SM	SM(d40:1)	[M+H]+	786.661	0.1	6	MALDI-2	3	0.0922216	0.815385
787.669	C45H91N2O6P	Ceramide phosphocholines (sphingomyelins)	SM	SM(d40:1)	[M+H]+	786.661	0.1	10	MALDI-2	2	0.340363	0.758854
788.521	C45H74NO8P	Diacylglycerophosphoethanolamines	PE	PE(40:8)	[M+H]+	787.515	1.9	10	MALDI-2	3	0.449691	0.976754
788.521	C45H74NO8P	Diacylglycerophosphoethanolamines	PE	PE(40:8)	[M+H]+	787.515	1.9	10	MALDI-2	1	0.522878	0.822129
788.521	C45H74NO8P	Diacylglycerophosphoethanolamines	PE	PE(40:8)	[M+H]+	787.515	1.9	20	MALDI-2	3	0.758115	0.792282
788.521	C45H74NO8P	Diacylglycerophosphoethanolamines	PE	PE(40:8)	[M+H]+	787.515	1.3	6	MALDI-2	2	0.164462	0.689697
788.522	C45H74NO8P	Diacylglycerophosphoethanolamines	PE	PE(40:8)	[M+H]+	787.515	0.7	6	MALDI-2	1	0.0818836	0.599958
788.543	C42H78NO10P	Diacylglycerophosphoserines	PS	PS(36:2)	[M+H]+	787.536	0.3	20	MALDI-2	2	1.05233	1.05678
788.543	C42H78NO10P	Diacylglycerophosphoserines	PS	PS(36:2)	[M+H]+	787.536	0.3	20	MALDI-2	3	0.985869	1.0303
788.543	C42H78NO10P	Diacylglycerophosphoserines	PS	PS(36:2)	[M+H]+	787.536	0.1	6	MALDI-2	2	0.237517	0.996063
788.543	C42H78NO10P	Diacylglycerophosphoserines	PS	PS(36:2)	[M+H]+	787.536	0.1	10	MALDI-2	1	0.622244	0.978364
788.543	C42H78NO10P	Diacylglycerophosphoserines	PS	PS(36:2)	[M+H]+	787.536	0.2	20	MALDI-2	1	1.0456	1.0456
788.544	C42H78NO10P	Diacylglycerophosphoserines	PS	PS(36:2)	[M+H]+	787.536	0.1	6	MALDI-2	3	0.105081	0.929083
788.544	C42H78NO10P	Diacylglycerophosphoserines	PS	PS(36:2)	[M+H]+	787.536	0	10	MALDI-2	2	0.599871	1.33744
788.544	C42H78NO10P	Diacylglycerophosphoserines	PS	PS(36:2)	[M+H]+	787.536	0.1	10	MALDI-2	3	0.557685	1.21132
788.544	C42H78NO10P	Diacylglycerophosphoserines	PS	PS(36:2)	[M+H]+	787.536	0.2	6	MALDI-2	1	0.115567	0.846752
788.616	C44H86NO8P	Diacylglycerophosphocholines	PC	PC(36:1)	[M+H]+	787.609	0.1	10	MALDI-2	1	2.66348	4.18784
788.616	C44H86NO8P	Diacylglycerophosphocholines	PC	PC(36:1)	[M+H]+	787.609	0.1	10	MALDI-2	2	2.34735	5.23351
788.616	C44H86NO8P	Diacylglycerophosphocholines	PC	PC(36:1)	[M+H]+	787.609	0.1	20	MALDI-2	1	3.61973	3.61973
788.616	C44H86NO8P	Diacylglycerophosphocholines	PC	PC(36:1)	[M+H]+	787.609	0.1	20	MALDI-2	2	3.63296	3.64833
788.616	C44H86NO8P	Diacylglycerophosphocholines	PC	PC(36:1)	[M+H]+	787.609	0.1	20	MALDI-2	3	3.27963	3.42744
788.616	C44H86NO8P	Diacylglycerophosphocholines	PC	PC(36:1)	[M+H]+	787.609	0	6	MALDI-2	2	1.61641	6.77867
788.616	C44H86NO8P	Diacylglycerophosphocholines	PC	PC(36:1)	[M+H]+	787.609	0.1	10	MALDI-2	3	2.05103	4.45495
788.616	C44H86NO8P	Diacylglycerophosphocholines	PC	PC(36:1)	[M+H]+	787.609	0.1	6	MALDI-2	1	1.01176	7.41313
788.616	C44H86NO8P	Diacylglycerophosphocholines	PC	PC(36:1)	[M+H]+	787.609	0.2	6	MALDI-2	3	0.847183	7.49044
790.537	C45H76NO8P	Diacylglycerophosphoethanolamines	PE	PE(40:7)	[M+H]+	789.53	1.3	6	MALDI-2	2	0.946213	3.96809
790.537	C45H76NO8P	Diacylglycerophosphoethanolamines	PE	PE(40:7)	[M+H]+	789.53	1	6	MALDI-2	3	0.434553	3.84214
790.538	C45H76NO8P	Diacylglycerophosphoethanolamines	PE	PE(40:7)	[M+H]+	789.53	0.7	6	MALDI-2	1	0.492563	3.60899
790.559	C42H80NO10P	Diacylglycerophosphoserines	PS	PS(36:1)	[M+H]+	789.551	0.5	20	MALDI-2	1	1.80998	1.80998
790.559	C42H80NO10P	Diacylglycerophosphoserines	PS	PS(36:1)	[M+H]+	789.551	0.5	20	MALDI-2	2	1.68023	1.68734
790.559	C42H80NO10P	Diacylglycerophosphoserines	PS	PS(36:1)	[M+H]+	789.551	0.5	20	MALDI-2	3	1.54374	1.61331
790.559	C42H80NO10P	Diacylglycerophosphoserines	PS	PS(36:1)	[M+H]+	789.551	0.4	10	MALDI-2	1	0.73148	1.15012
790.559	C42H80NO10P	Diacylglycerophosphoserines	PS	PS(36:1)	[M+H]+	789.551	0.3	10	MALDI-2	2	0.923078	2.05804
790.559	C42H80NO10P	Diacylglycerophosphoserines	PS	PS(36:1)	[M+H]+	789.551	0.3	10	MALDI-2	3	0.854791	1.85665
790.559	C42H80NO10P	Diacylglycerophosphoserines	PS	PS(36:1)	[M+H]+	789.551	0.1	6	MALDI-2	2	0.359325	1.50688
790.559	C42H80NO10P	Diacylglycerophosphoserines	PS	PS(36:1)	[M+H]+	789.551	0.1	6	MALDI-2	1	0.188283	1.37954
790.559	C42H80NO10P	Diacylglycerophosphoserines	PS	PS(36:1)	[M+H]+	789.551	0.1	6	MALDI-2	3	0.135249	1.19582
792.554	C45H78NO8P	Diacylglycerophosphoethanolamines	PE	PE(40:6)	[M+H]+	791.546	0.1	6	MALDI-2	3	1.45743	12.886
792.554	C45H78NO8P	Diacylglycerophosphoethanolamines	PE	PE(40:6)	[M+H]+	791.546	0	6	MALDI-2	1	1.76992	12.9682
792.554	C45H78NO8P	Diacylglycerophosphoethanolamines	PE	PE(40:6)	[M+H]+	791.546	0	6	MALDI-2	2	2.91245	12.2138
792.554	C45H78NO8P	Diacylglycerophosphoethanolamines	PE	PE(40:6)	[M+H]+	791.546	0	10	MALDI-2	1	8.03611	12.6353
792.554	C45H78NO8P	Diacylglycerophosphoethanolamines	PE	PE(40:6)	[M+H]+	791.546	0	10	MALDI-2	2	4.6501	10.3676
792.554	C45H78NO8P	Diacylglycerophosphoethanolamines	PE	PE(40:6)	[M+H]+	791.546	0	10	MALDI-2	3	5.05398	10.9775
792.554	C45H78NO8P	Diacylglycerophosphoethanolamines	PE	PE(40:6)	[M+H]+	791.546	0.2	20	MALDI-2	1	10.6082	10.6082
792.554	C45H78NO8P	Diacylglycerophosphoethanolamines	PE	PE(40:6)	[M+H]+	791.546	0.2	20	MALDI-2	2	10.9835	11.03
792.554	C45H78NO8P	Diacylglycerophosphoethanolamines	PE	PE(40:6)	[M+H]+	791.546	0.2	20	MALDI-2	3	11.1728	11.6763
794.569	C45H80NO8P	Diacylglycerophosphoethanolamines	PE	PE(40:5)	[M+H]+	793.562	0	6	MALDI-2	3	0.893351	7.89864
794.569	C45H80NO8P	Diacylglycerophosphoethanolamines	PE	PE(40:5)	[M+H]+	793.562	0.1	6	MALDI-2	1	1.0961	8.03112
794.569	C45H80NO8P	Diacylglycerophosphoethanolamines	PE	PE(40:5)	[M+H]+	793.562	0.1	10	MALDI-2	1	3.85353	6.05896
794.569	C45H80NO8P	Diacylglycerophosphoethanolamines	PE	PE(40:5)	[M+H]+	793.562	0.1	10	MALDI-2	2	3.00774	6.70589
794.569	C45H80NO8P	Diacylglycerophosphoethanolamines	PE	PE(40:5)	[M+H]+	793.562	0.1	10	MALDI-2	3	2.99202	6.49883
794.569	C45H80NO8P	Diacylglycerophosphoethanolamines	PE	PE(40:5)	[M+H]+	793.562	0	20	MALDI-2	1	6.16068	6.16068
794.57	C45H80NO8P	Diacylglycerophosphoethanolamines	PE	PE(40:5)	[M+H]+	793.562	0.2	6	MALDI-2	2	1.77565	7.44644
794.57	C45H80NO8P	Diacylglycerophosphoethanolamines	PE	PE(40:5)	[M+H]+	793.562	0.3	20	MALDI-2	2	6.1468	6.1728
794.57	C45H80NO8P	Diacylglycerophosphoethanolamines	PE	PE(40:5)	[M+H]+	793.562	0.2	20	MALDI-2	3	5.86004	6.12415
796.547	C44H78NO9P	1-alkyl,2-acylglycerophosphoserines	PS	PS(O-38:5)	[M+H]+	795.541	2	10	MALDI-2	2	0.03885	0.0866179
796.548	C44H78NO9P	1-alkyl,2-acylglycerophosphoserines	PS	PS(O-38:5)	[M+H]+	795.541	1.2	10	MALDI-2	3	0.0806254	0.175123
796.548	C44H78NO9P	1-alkyl,2-acylglycerophosphoserines	PS	PS(O-38:5)	[M+H]+	795.541	0.7	20	MALDI-2	3	0.0743928	0.0777456
796.585	C45H82NO8P	Diacylglycerophosphoethanolamines	PE	PE(40:4)	[M+H]+	795.577	0	6	MALDI-2	1	0.832976	6.10318
796.585	C45H82NO8P	Diacylglycerophosphoethanolamines	PE	PE(40:4)	[M+H]+	795.577	0	6	MALDI-2	3	0.646855	5.71922
796.585	C45H82NO8P	Diacylglycerophosphoethanolamines	PE	PE(40:4)	[M+H]+	795.577	0.2	6	MALDI-2	2	1.2368	5.1867
796.585	C45H82NO8P	Diacylglycerophosphoethanolamines	PE	PE(40:4)	[M+H]+	795.577	0.2	10	MALDI-2	2	2.17132	4.84106
796.585	C45H82NO8P	Diacylglycerophosphoethanolamines	PE	PE(40:4)	[M+H]+	795.577	0.2	10	MALDI-2	1	2.90248	4.56362
796.585	C45H82NO8P	Diacylglycerophosphoethanolamines	PE	PE(40:4)	[M+H]+	795.577	0.2	10	MALDI-2	3	2.19812	4.77443
796.585	C45H82NO8P	Diacylglycerophosphoethanolamines	PE	PE(40:4)	[M+H]+	795.577	0.3	20	MALDI-2	1	4.08031	4.08031
796.585	C45H82NO8P	Diacylglycerophosphoethanolamines	PE	PE(40:4)	[M+H]+	795.577	0.4	20	MALDI-2	2	4.12689	4.14435
796.585	C45H82NO8P	Diacylglycerophosphoethanolamines	PE	PE(40:4)	[M+H]+	795.577	0.4	20	MALDI-2	3	3.90655	4.08262
798.564	C44H80NO9P	1-alkyl,2-acylglycerophosphoserines	PS	PS(O-38:4)	[M+H]+	797.557	0.7	10	MALDI-2	2	0.0623112	0.138926
798.564	C44H80NO9P	1-alkyl,2-acylglycerophosphoserines	PS	PS(O-38:4)	[M+H]+	797.557	0.6	20	MALDI-2	2	0.0821132	0.0824605
798.564	C44H80NO9P	1-alkyl,2-acylglycerophosphoserines	PS	PS(O-38:4)	[M+H]+	797.557	0.5	20	MALDI-2	3	0.0961798	0.100515
798.564	C44H80NO9P	1-alkyl,2-acylglycerophosphoserines	PS	PS(O-38:4)	[M+H]+	797.557	0.3	20	MALDI-2	1	0.0845116	0.0845116
798.564	C44H80NO9P	1-alkyl,2-acylglycerophosphoserines	PS	PS(O-38:4)	[M+H]+	797.557	0	10	MALDI-2	1	0.0492236	0.0773952
798.601	C45H84NO8P	Diacylglycerophosphoethanolamines	PE	PE(40:3)	[M+H]+	797.593	0.3	10	MALDI-2	2	0.1622	0.361633
798.601	C45H84NO8P	Diacylglycerophosphoethanolamines	PE	PE(40:3)	[M+H]+	797.593	0.1	10	MALDI-2	1	0.204671	0.321807
798.601	C45H84NO8P	Diacylglycerophosphoethanolamines	PE	PE(40:3)	[M+H]+	797.593	0.1	20	MALDI-2	1	0.275988	0.275988
798.601	C45H84NO8P	Diacylglycerophosphoethanolamines	PE	PE(40:3)	[M+H]+	797.593	0	10	MALDI-2	3	0.165942	0.360435
798.601	C45H84NO8P	Diacylglycerophosphoethanolamines	PE	PE(40:3)	[M+H]+	797.593	0.1	20	MALDI-2	2	0.256442	0.257526
798.601	C45H84NO8P	Diacylglycerophosphoethanolamines	PE	PE(40:3)	[M+H]+	797.593	0.1	20	MALDI-2	3	0.215333	0.225038
800.616	C45H86NO8P	Diacylglycerophosphoethanolamines	PE	PE(40:2)	[M+H]+	799.609	0	6	MALDI-2	1	0.0773298	0.566593
800.616	C45H86NO8P	Diacylglycerophosphoethanolamines	PE	PE(40:2)	[M+H]+	799.609	0.1	6	MALDI-2	2	0.146442	0.614128
800.616	C45H86NO8P	Diacylglycerophosphoethanolamines	PE	PE(40:2)	[M+H]+	799.609	0	10	MALDI-2	2	0.148147	0.330301
800.616	C45H86NO8P	Diacylglycerophosphoethanolamines	PE	PE(40:2)	[M+H]+	799.609	0	20	MALDI-2	1	0.238357	0.238357
800.616	C45H86NO8P	Diacylglycerophosphoethanolamines	PE	PE(40:2)	[M+H]+	799.609	0	20	MALDI-2	2	0.240565	0.241582
800.616	C45H86NO8P	Diacylglycerophosphoethanolamines	PE	PE(40:2)	[M+H]+	799.609	0	20	MALDI-2	3	0.210509	0.219997
800.616	C45H86NO8P	Diacylglycerophosphoethanolamines	PE	PE(40:2)	[M+H]+	799.609	0.2	10	MALDI-2	1	0.188582	0.296511
800.616	C45H86NO8P	Diacylglycerophosphoethanolamines	PE	PE(40:2)	[M+H]+	799.609	0.2	10	MALDI-2	3	0.173978	0.37789
802.596	C44H84NO9P	1-alkyl,2-acylglycerophosphoserines	PS	PS(O-38:2)	[M+H]+	801.588	0.2	10	MALDI-2	3	0.0747007	0.162254
802.596	C44H84NO9P	1-alkyl,2-acylglycerophosphoserines	PS	PS(O-38:2)	[M+H]+	801.588	0.4	20	MALDI-2	2	0.0711127	0.0714135
802.596	C44H84NO9P	1-alkyl,2-acylglycerophosphoserines	PS	PS(O-38:2)	[M+H]+	801.588	0.4	20	MALDI-2	3	0.0643541	0.0672545
806.569	C46H80NO8P	Diacylglycerophosphocholines	PC	PC(38:6)	[M+H]+	805.562	0.5	6	MALDI-2	3	0.631879	5.58682
806.569	C46H80NO8P	Diacylglycerophosphocholines	PC	PC(38:6)	[M+H]+	805.562	0.4	6	MALDI-2	1	0.660914	4.84249
806.569	C46H80NO8P	Diacylglycerophosphocholines	PC	PC(38:6)	[M+H]+	805.562	0.4	20	MALDI-2	1	2.50262	2.50262
806.569	C46H80NO8P	Diacylglycerophosphocholines	PC	PC(38:6)	[M+H]+	805.562	0.3	6	MALDI-2	2	1.13567	4.76261
806.569	C46H80NO8P	Diacylglycerophosphocholines	PC	PC(38:6)	[M+H]+	805.562	0.3	10	MALDI-2	2	1.45126	3.23565
806.569	C46H80NO8P	Diacylglycerophosphocholines	PC	PC(38:6)	[M+H]+	805.562	0.3	10	MALDI-2	3	1.46533	3.18277
806.569	C46H80NO8P	Diacylglycerophosphocholines	PC	PC(38:6)	[M+H]+	805.562	0.3	20	MALDI-2	2	2.48185	2.49235
806.569	C46H80NO8P	Diacylglycerophosphocholines	PC	PC(38:6)	[M+H]+	805.562	0.3	20	MALDI-2	3	2.40787	2.51639
806.569	C46H80NO8P	Diacylglycerophosphocholines	PC	PC(38:6)	[M+H]+	805.562	0.2	10	MALDI-2	1	2.03995	3.20744
808.584	C46H82NO8P	Diacylglycerophosphocholines	PC	PC(38:5)	[M+H]+	807.577	1.6	6	MALDI-2	3	1.19569	10.5718
808.584	C46H82NO8P	Diacylglycerophosphocholines	PC	PC(38:5)	[M+H]+	807.577	1.3	6	MALDI-2	1	1.13645	8.3267
808.584	C46H82NO8P	Diacylglycerophosphocholines	PC	PC(38:5)	[M+H]+	807.577	1.3	6	MALDI-2	2	1.98236	8.31334
808.584	C46H82NO8P	Diacylglycerophosphocholines	PC	PC(38:5)	[M+H]+	807.577	1.1	10	MALDI-2	2	2.27502	5.07225
808.584	C46H82NO8P	Diacylglycerophosphocholines	PC	PC(38:5)	[M+H]+	807.577	1	10	MALDI-2	3	2.26303	4.91543
808.584	C46H82NO8P	Diacylglycerophosphocholines	PC	PC(38:5)	[M+H]+	807.577	0.9	20	MALDI-2	1	3.86937	3.86937
808.584	C46H82NO8P	Diacylglycerophosphocholines	PC	PC(38:5)	[M+H]+	807.577	0.8	10	MALDI-2	1	3.18504	5.00789
808.584	C46H82NO8P	Diacylglycerophosphocholines	PC	PC(38:5)	[M+H]+	807.577	0.8	20	MALDI-2	2	3.93587	3.95252
808.584	C46H82NO8P	Diacylglycerophosphocholines	PC	PC(38:5)	[M+H]+	807.577	0.9	20	MALDI-2	3	3.77469	3.94481
810.528	C44H76NO10P	Diacylglycerophosphoserines	PS	PS(38:5)	[M+H]+	809.52	0.6	10	MALDI-2	1	0.12081	0.189952
810.528	C44H76NO10P	Diacylglycerophosphoserines	PS	PS(38:5)	[M+H]+	809.52	0.4	20	MALDI-2	1	0.15252	0.15252
810.528	C44H76NO10P	Diacylglycerophosphoserines	PS	PS(38:5)	[M+H]+	809.52	0.4	10	MALDI-2	3	0.131027	0.284597
810.528	C44H76NO10P	Diacylglycerophosphoserines	PS	PS(38:5)	[M+H]+	809.52	0.4	20	MALDI-2	3	0.186563	0.194971
810.528	C44H76NO10P	Diacylglycerophosphoserines	PS	PS(38:5)	[M+H]+	809.52	0.2	10	MALDI-2	2	0.124687	0.277996
810.528	C44H76NO10P	Diacylglycerophosphoserines	PS	PS(38:5)	[M+H]+	809.52	0.1	20	MALDI-2	2	0.164282	0.164977
810.601	C46H84NO8P	Diacylglycerophosphocholines	PC	PC(38:4)	[M+H]+	809.593	0.2	6	MALDI-2	1	3.69518	27.0744
810.601	C46H84NO8P	Diacylglycerophosphocholines	PC	PC(38:4)	[M+H]+	809.593	0.1	6	MALDI-2	2	5.68224	23.8293
810.601	C46H84NO8P	Diacylglycerophosphocholines	PC	PC(38:4)	[M+H]+	809.593	0.2	6	MALDI-2	3	2.93399	25.9411
810.601	C46H84NO8P	Diacylglycerophosphocholines	PC	PC(38:4)	[M+H]+	809.593	0.1	10	MALDI-2	2	6.57006	14.6482
810.601	C46H84NO8P	Diacylglycerophosphocholines	PC	PC(38:4)	[M+H]+	809.593	0	10	MALDI-2	3	6.71484	14.585
810.601	C46H84NO8P	Diacylglycerophosphocholines	PC	PC(38:4)	[M+H]+	809.593	0.1	10	MALDI-2	1	11.8781	18.6761
810.601	C46H84NO8P	Diacylglycerophosphocholines	PC	PC(38:4)	[M+H]+	809.593	0	20	MALDI-2	1	12.7622	12.7622
810.601	C46H84NO8P	Diacylglycerophosphocholines	PC	PC(38:4)	[M+H]+	809.593	0	20	MALDI-2	2	13.0283	13.0834
810.601	C46H84NO8P	Diacylglycerophosphocholines	PC	PC(38:4)	[M+H]+	809.593	0	20	MALDI-2	3	13.7292	14.3479
811.668	C47H91N2O6P	Ceramide phosphocholines (sphingomyelins)	SM	SM(d42:3)	[M+H]+	810.661	0.4	20	MALDI-2	1	0.0779156	0.0779156
812.544	C44H78NO10P	Diacylglycerophosphoserines	PS	PS(38:4)	[M+H]+	811.536	0	6	MALDI-2	1	0.57204	4.19131
812.544	C44H78NO10P	Diacylglycerophosphoserines	PS	PS(38:4)	[M+H]+	811.536	0	6	MALDI-2	3	0.491208	4.34306
812.544	C44H78NO10P	Diacylglycerophosphoserines	PS	PS(38:4)	[M+H]+	811.536	0	10	MALDI-2	1	2.43747	3.83248
812.544	C44H78NO10P	Diacylglycerophosphoserines	PS	PS(38:4)	[M+H]+	811.536	0	10	MALDI-2	2	1.94378	4.33375
812.544	C44H78NO10P	Diacylglycerophosphoserines	PS	PS(38:4)	[M+H]+	811.536	0.1	6	MALDI-2	2	1.03914	4.35779
812.544	C44H78NO10P	Diacylglycerophosphoserines	PS	PS(38:4)	[M+H]+	811.536	0.1	10	MALDI-2	3	1.91691	4.16363
812.544	C44H78NO10P	Diacylglycerophosphoserines	PS	PS(38:4)	[M+H]+	811.536	0.1	20	MALDI-2	1	3.72124	3.72124
812.544	C44H78NO10P	Diacylglycerophosphoserines	PS	PS(38:4)	[M+H]+	811.536	0.1	20	MALDI-2	2	3.75113	3.767
812.544	C44H78NO10P	Diacylglycerophosphoserines	PS	PS(38:4)	[M+H]+	811.536	0.1	20	MALDI-2	3	3.56259	3.72315
812.616	C46H86NO8P	Diacylglycerophosphocholines	PC	PC(38:3)	[M+H]+	811.609	0.2	20	MALDI-2	2	0.569691	0.572101
812.616	C46H86NO8P	Diacylglycerophosphocholines	PC	PC(38:3)	[M+H]+	811.609	0.1	6	MALDI-2	1	0.199091	1.45873
812.616	C46H86NO8P	Diacylglycerophosphocholines	PC	PC(38:3)	[M+H]+	811.609	0.1	10	MALDI-2	1	0.498999	0.784584
812.616	C46H86NO8P	Diacylglycerophosphocholines	PC	PC(38:3)	[M+H]+	811.609	0.1	10	MALDI-2	2	0.379945	0.847104
812.616	C46H86NO8P	Diacylglycerophosphocholines	PC	PC(38:3)	[M+H]+	811.609	0.1	20	MALDI-2	1	0.589	0.589
812.616	C46H86NO8P	Diacylglycerophosphocholines	PC	PC(38:3)	[M+H]+	811.609	0.1	20	MALDI-2	3	0.564559	0.590003
812.616	C46H86NO8P	Diacylglycerophosphocholines	PC	PC(38:3)	[M+H]+	811.609	0	6	MALDI-2	3	0.137829	1.21862
812.616	C46H86NO8P	Diacylglycerophosphocholines	PC	PC(38:3)	[M+H]+	811.609	0	10	MALDI-2	3	0.361371	0.784918
812.616	C46H86NO8P	Diacylglycerophosphocholines	PC	PC(38:3)	[M+H]+	811.609	0.2	6	MALDI-2	2	0.267784	1.12299
812.697	C48H93NO8	Simple Glc series	HexCer	HexCer(d42:1)	[M+H]+	811.69	0.2	20	MALDI-2	1	0.171612	0.171612
812.697	C48H93NO8	Simple Glc series	HexCer	HexCer(d42:1)	[M+H]+	811.69	0	20	MALDI-2	3	0.163071	0.17042
812.697	C48H93NO8	Simple Glc series	HexCer	HexCer(d42:1)	[M+H]+	811.69	0.2	10	MALDI-2	2	0.0742993	0.165654
812.697	C48H93NO8	Simple Glc series	HexCer	HexCer(d42:1)	[M+H]+	811.69	0.1	10	MALDI-2	3	0.0801267	0.17404
812.697	C48H93NO8	Simple Glc series	HexCer	HexCer(d42:1)	[M+H]+	811.69	0.2	20	MALDI-2	2	0.170496	0.171217
813.684	C47H93N2O6P	Ceramide phosphocholines (sphingomyelins)	SM	SM(d42:2)	[M+H]+	812.677	0.1	6	MALDI-2	3	0.084026	0.742923
813.684	C47H93N2O6P	Ceramide phosphocholines (sphingomyelins)	SM	SM(d42:2)	[M+H]+	812.677	0.2	10	MALDI-2	1	0.410314	0.645143
813.684	C47H93N2O6P	Ceramide phosphocholines (sphingomyelins)	SM	SM(d42:2)	[M+H]+	812.677	0.1	10	MALDI-2	2	0.346156	0.77177
813.684	C47H93N2O6P	Ceramide phosphocholines (sphingomyelins)	SM	SM(d42:2)	[M+H]+	812.677	0.1	20	MALDI-2	1	0.52099	0.52099
813.684	C47H93N2O6P	Ceramide phosphocholines (sphingomyelins)	SM	SM(d42:2)	[M+H]+	812.677	0.1	20	MALDI-2	2	0.495521	0.497617
813.684	C47H93N2O6P	Ceramide phosphocholines (sphingomyelins)	SM	SM(d42:2)	[M+H]+	812.677	0.1	20	MALDI-2	3	0.458671	0.479343
813.684	C47H93N2O6P	Ceramide phosphocholines (sphingomyelins)	SM	SM(d42:2)	[M+H]+	812.677	0	6	MALDI-2	1	0.123226	0.90287
813.684	C47H93N2O6P	Ceramide phosphocholines (sphingomyelins)	SM	SM(d42:2)	[M+H]+	812.677	0	10	MALDI-2	3	0.325512	0.70703
813.684	C47H93N2O6P	Ceramide phosphocholines (sphingomyelins)	SM	SM(d42:2)	[M+H]+	812.677	0.1	6	MALDI-2	2	0.20987	0.880121
814.559	C44H80NO10P	Diacylglycerophosphoserines	PS	PS(38:3)	[M+H]+	813.551	0.1	20	MALDI-2	1	0.323661	0.323661
814.559	C44H80NO10P	Diacylglycerophosphoserines	PS	PS(38:3)	[M+H]+	813.551	0.1	10	MALDI-2	2	0.208248	0.464298
814.559	C44H80NO10P	Diacylglycerophosphoserines	PS	PS(38:3)	[M+H]+	813.551	0.1	10	MALDI-2	3	0.196925	0.427732
814.559	C44H80NO10P	Diacylglycerophosphoserines	PS	PS(38:3)	[M+H]+	813.551	0	20	MALDI-2	2	0.33999	0.341428
814.559	C44H80NO10P	Diacylglycerophosphoserines	PS	PS(38:3)	[M+H]+	813.551	0.2	10	MALDI-2	1	0.208507	0.327839
814.559	C44H80NO10P	Diacylglycerophosphoserines	PS	PS(38:3)	[M+H]+	813.551	0.1	20	MALDI-2	3	0.3055	0.319269
814.632	C46H88NO8P	Diacylglycerophosphocholines	PC	PC(38:2)	[M+H]+	813.624	0.1	20	MALDI-2	3	0.1222	0.127708
814.632	C46H88NO8P	Diacylglycerophosphocholines	PC	PC(38:2)	[M+H]+	813.624	0.2	10	MALDI-2	1	0.0975604	0.153396
814.632	C46H88NO8P	Diacylglycerophosphocholines	PC	PC(38:2)	[M+H]+	813.624	0.3	20	MALDI-2	1	0.123205	0.123205
814.632	C46H88NO8P	Diacylglycerophosphocholines	PC	PC(38:2)	[M+H]+	813.624	0.4	20	MALDI-2	2	0.106039	0.106488
815.7	C47H95N2O6P	Ceramide phosphocholines (sphingomyelins)	SM	SM(d42:1)	[M+H]+	814.692	0.1	10	MALDI-2	1	0.655759	1.03106
815.7	C47H95N2O6P	Ceramide phosphocholines (sphingomyelins)	SM	SM(d42:1)	[M+H]+	814.692	0	10	MALDI-2	3	0.539301	1.17139
815.7	C47H95N2O6P	Ceramide phosphocholines (sphingomyelins)	SM	SM(d42:1)	[M+H]+	814.692	0.1	20	MALDI-2	2	0.778273	0.781565
815.7	C47H95N2O6P	Ceramide phosphocholines (sphingomyelins)	SM	SM(d42:1)	[M+H]+	814.692	0.1	20	MALDI-2	3	0.708801	0.740746
815.7	C47H95N2O6P	Ceramide phosphocholines (sphingomyelins)	SM	SM(d42:1)	[M+H]+	814.692	0	6	MALDI-2	1	0.200427	1.46852
815.7	C47H95N2O6P	Ceramide phosphocholines (sphingomyelins)	SM	SM(d42:1)	[M+H]+	814.692	0	6	MALDI-2	2	0.323233	1.35553
815.7	C47H95N2O6P	Ceramide phosphocholines (sphingomyelins)	SM	SM(d42:1)	[M+H]+	814.692	0	10	MALDI-2	2	0.554431	1.23613
815.7	C47H95N2O6P	Ceramide phosphocholines (sphingomyelins)	SM	SM(d42:1)	[M+H]+	814.692	0.1	20	MALDI-2	1	0.732988	0.732988
815.7	C47H95N2O6P	Ceramide phosphocholines (sphingomyelins)	SM	SM(d42:1)	[M+H]+	814.692	0.1	6	MALDI-2	3	0.172155	1.52212
816.575	C44H82NO10P	Diacylglycerophosphoserines	PS	PS(38:2)	[M+H]+	815.567	0.1	20	MALDI-2	1	0.1226	0.1226
816.575	C44H82NO10P	Diacylglycerophosphoserines	PS	PS(38:2)	[M+H]+	815.567	0.1	20	MALDI-2	2	0.135291	0.135863
816.575	C44H82NO10P	Diacylglycerophosphoserines	PS	PS(38:2)	[M+H]+	815.567	0.2	20	MALDI-2	3	0.118719	0.12407
816.575	C44H82NO10P	Diacylglycerophosphoserines	PS	PS(38:2)	[M+H]+	815.567	0.2	10	MALDI-2	2	0.0745225	0.166151
816.575	C44H82NO10P	Diacylglycerophosphoserines	PS	PS(38:2)	[M+H]+	815.567	0.2	10	MALDI-2	3	0.0800027	0.17377
818.59	C44H84NO10P	Diacylglycerophosphoserines	PS	PS(38:1)	[M+H]+	817.583	0.3	20	MALDI-2	2	0.0793371	0.0796727
818.591	C44H84NO10P	Diacylglycerophosphoserines	PS	PS(38:1)	[M+H]+	817.583	0.2	20	MALDI-2	1	0.0913314	0.0913314
818.591	C44H84NO10P	Diacylglycerophosphoserines	PS	PS(38:1)	[M+H]+	817.583	0.2	20	MALDI-2	3	0.0864279	0.0903231
820.585	C47H82NO8P	Diacylglycerophosphoethanolamines	PE	PE(42:6)	[M+H]+	819.577	0.1	6	MALDI-2	1	0.0942915	0.69087
820.585	C47H82NO8P	Diacylglycerophosphoethanolamines	PE	PE(42:6)	[M+H]+	819.577	0.1	6	MALDI-2	3	0.063726	0.563439
820.585	C47H82NO8P	Diacylglycerophosphoethanolamines	PE	PE(42:6)	[M+H]+	819.577	0.1	10	MALDI-2	1	0.440187	0.692114
820.585	C47H82NO8P	Diacylglycerophosphoethanolamines	PE	PE(42:6)	[M+H]+	819.577	0.1	20	MALDI-2	2	0.543607	0.545907
820.585	C47H82NO8P	Diacylglycerophosphoethanolamines	PE	PE(42:6)	[M+H]+	819.577	0.1	20	MALDI-2	3	0.553078	0.578005
820.585	C47H82NO8P	Diacylglycerophosphoethanolamines	PE	PE(42:6)	[M+H]+	819.577	0	6	MALDI-2	2	0.155771	0.65325
820.585	C47H82NO8P	Diacylglycerophosphoethanolamines	PE	PE(42:6)	[M+H]+	819.577	0	10	MALDI-2	2	0.310843	0.693038
820.585	C47H82NO8P	Diacylglycerophosphoethanolamines	PE	PE(42:6)	[M+H]+	819.577	0.1	10	MALDI-2	3	0.333349	0.724052
820.585	C47H82NO8P	Diacylglycerophosphoethanolamines	PE	PE(42:6)	[M+H]+	819.577	0.1	20	MALDI-2	1	0.534973	0.534973
822.601	C47H84NO8P	Diacylglycerophosphoethanolamines	PE	PE(42:5)	[M+H]+	821.593	0	6	MALDI-2	2	0.130653	0.547913
822.601	C47H84NO8P	Diacylglycerophosphoethanolamines	PE	PE(42:5)	[M+H]+	821.593	0	10	MALDI-2	1	0.277395	0.436153
822.601	C47H84NO8P	Diacylglycerophosphoethanolamines	PE	PE(42:5)	[M+H]+	821.593	0	10	MALDI-2	2	0.204556	0.456067
822.601	C47H84NO8P	Diacylglycerophosphoethanolamines	PE	PE(42:5)	[M+H]+	821.593	0.1	20	MALDI-2	1	0.337677	0.337677
822.601	C47H84NO8P	Diacylglycerophosphoethanolamines	PE	PE(42:5)	[M+H]+	821.593	0	20	MALDI-2	2	0.32197	0.323332
822.601	C47H84NO8P	Diacylglycerophosphoethanolamines	PE	PE(42:5)	[M+H]+	821.593	0	10	MALDI-2	3	0.234339	0.508997
822.601	C47H84NO8P	Diacylglycerophosphoethanolamines	PE	PE(42:5)	[M+H]+	821.593	0.3	20	MALDI-2	3	0.310927	0.324941
824.579	C46H82NO9P	1-alkyl,2-acylglycerophosphoserines	PS	PS(O-40:5)	[M+H]+	823.572	0.7	10	MALDI-2	1	0.0672368	0.105717
824.58	C46H82NO9P	1-alkyl,2-acylglycerophosphoserines	PS	PS(O-40:5)	[M+H]+	823.572	0.4	20	MALDI-2	3	0.0948991	0.0991761
824.58	C46H82NO9P	1-alkyl,2-acylglycerophosphoserines	PS	PS(O-40:5)	[M+H]+	823.572	0.1	20	MALDI-2	1	0.0739681	0.0739681
824.58	C46H82NO9P	1-alkyl,2-acylglycerophosphoserines	PS	PS(O-40:5)	[M+H]+	823.572	0	20	MALDI-2	2	0.0454185	0.0456106
824.616	C47H86NO8P	Diacylglycerophosphoethanolamines	PE	PE(42:4)	[M+H]+	823.609	0.1	10	MALDI-2	1	0.181942	0.28607
824.616	C47H86NO8P	Diacylglycerophosphoethanolamines	PE	PE(42:4)	[M+H]+	823.609	0.1	10	MALDI-2	2	0.18411	0.410481
824.616	C47H86NO8P	Diacylglycerophosphoethanolamines	PE	PE(42:4)	[M+H]+	823.609	0	6	MALDI-2	2	0.165779	0.695218
824.616	C47H86NO8P	Diacylglycerophosphoethanolamines	PE	PE(42:4)	[M+H]+	823.609	0	10	MALDI-2	3	0.178459	0.387623
824.616	C47H86NO8P	Diacylglycerophosphoethanolamines	PE	PE(42:4)	[M+H]+	823.609	0	20	MALDI-2	1	0.261982	0.261982
824.616	C47H86NO8P	Diacylglycerophosphoethanolamines	PE	PE(42:4)	[M+H]+	823.609	0.2	6	MALDI-2	3	0.0679381	0.600681
824.616	C47H86NO8P	Diacylglycerophosphoethanolamines	PE	PE(42:4)	[M+H]+	823.609	0.2	20	MALDI-2	2	0.267996	0.26913
824.616	C47H86NO8P	Diacylglycerophosphoethanolamines	PE	PE(42:4)	[M+H]+	823.609	0.1	20	MALDI-2	3	0.282553	0.295287
826.596	C46H84NO9P	1-alkyl,2-acylglycerophosphoserines	PS	PS(O-40:4)	[M+H]+	825.588	0.1	10	MALDI-2	1	0.0901853	0.1418
826.596	C46H84NO9P	1-alkyl,2-acylglycerophosphoserines	PS	PS(O-40:4)	[M+H]+	825.588	0	10	MALDI-2	2	0.0816426	0.182026
826.596	C46H84NO9P	1-alkyl,2-acylglycerophosphoserines	PS	PS(O-40:4)	[M+H]+	825.588	0.1	10	MALDI-2	3	0.0822437	0.178638
830.568	C48H80NO8P	Diacylglycerophosphocholines	PC	PC(40:8)	[M+H]+	829.562	2	20	MALDI-2	1	0.5504	0.5504
830.568	C48H80NO8P	Diacylglycerophosphocholines	PC	PC(40:8)	[M+H]+	829.562	2	20	MALDI-2	3	0.52915	0.552998
830.568	C48H80NO8P	Diacylglycerophosphocholines	PC	PC(40:8)	[M+H]+	829.562	1.9	10	MALDI-2	3	0.385682	0.837722
830.568	C48H80NO8P	Diacylglycerophosphocholines	PC	PC(40:8)	[M+H]+	829.562	1.8	20	MALDI-2	2	0.56266	0.56504
834.601	C48H84NO8P	Diacylglycerophosphocholines	PC	PC(40:6)	[M+H]+	833.593	0.3	6	MALDI-2	3	0.389331	3.44231
834.601	C48H84NO8P	Diacylglycerophosphocholines	PC	PC(40:6)	[M+H]+	833.593	0.2	6	MALDI-2	1	0.489735	3.58827
834.601	C48H84NO8P	Diacylglycerophosphocholines	PC	PC(40:6)	[M+H]+	833.593	0.2	6	MALDI-2	2	0.694822	2.91384
834.601	C48H84NO8P	Diacylglycerophosphocholines	PC	PC(40:6)	[M+H]+	833.593	0.2	10	MALDI-2	3	0.786751	1.70887
834.601	C48H84NO8P	Diacylglycerophosphocholines	PC	PC(40:6)	[M+H]+	833.593	0	10	MALDI-2	2	0.802948	1.79021
834.601	C48H84NO8P	Diacylglycerophosphocholines	PC	PC(40:6)	[M+H]+	833.593	0.1	20	MALDI-2	1	1.38453	1.38453
834.601	C48H84NO8P	Diacylglycerophosphocholines	PC	PC(40:6)	[M+H]+	833.593	0	10	MALDI-2	1	1.44039	2.26474
834.601	C48H84NO8P	Diacylglycerophosphocholines	PC	PC(40:6)	[M+H]+	833.593	0	20	MALDI-2	2	1.41745	1.42344
834.601	C48H84NO8P	Diacylglycerophosphocholines	PC	PC(40:6)	[M+H]+	833.593	0	20	MALDI-2	3	1.55353	1.62355
836.543	C46H78NO10P	Diacylglycerophosphoserines	PS	PS(40:6)	[M+H]+	835.536	0.1	6	MALDI-2	1	0.267328	1.9587
836.544	C46H78NO10P	Diacylglycerophosphoserines	PS	PS(40:6)	[M+H]+	835.536	0	6	MALDI-2	2	0.467179	1.95919
836.544	C46H78NO10P	Diacylglycerophosphoserines	PS	PS(40:6)	[M+H]+	835.536	0	6	MALDI-2	3	0.223874	1.9794
836.544	C46H78NO10P	Diacylglycerophosphoserines	PS	PS(40:6)	[M+H]+	835.536	0	10	MALDI-2	2	0.898213	2.00261
836.544	C46H78NO10P	Diacylglycerophosphoserines	PS	PS(40:6)	[M+H]+	835.536	0.1	10	MALDI-2	1	1.13025	1.77711
836.544	C46H78NO10P	Diacylglycerophosphoserines	PS	PS(40:6)	[M+H]+	835.536	0.1	10	MALDI-2	3	0.924362	2.00776
836.544	C46H78NO10P	Diacylglycerophosphoserines	PS	PS(40:6)	[M+H]+	835.536	0.1	20	MALDI-2	1	1.43851	1.43851
836.544	C46H78NO10P	Diacylglycerophosphoserines	PS	PS(40:6)	[M+H]+	835.536	0.1	20	MALDI-2	2	1.4872	1.49349
836.544	C46H78NO10P	Diacylglycerophosphoserines	PS	PS(40:6)	[M+H]+	835.536	0.2	20	MALDI-2	3	1.4919	1.55913
836.616	C48H86NO8P	Diacylglycerophosphocholines	PC	PC(40:5)	[M+H]+	835.609	0.2	10	MALDI-2	2	0.666286	1.48551
836.616	C48H86NO8P	Diacylglycerophosphocholines	PC	PC(40:5)	[M+H]+	835.609	0.1	6	MALDI-2	1	0.34828	2.55183
836.616	C48H86NO8P	Diacylglycerophosphocholines	PC	PC(40:5)	[M+H]+	835.609	0.1	6	MALDI-2	2	0.55372	2.32211
836.616	C48H86NO8P	Diacylglycerophosphocholines	PC	PC(40:5)	[M+H]+	835.609	0.1	6	MALDI-2	3	0.274915	2.43068
836.616	C48H86NO8P	Diacylglycerophosphocholines	PC	PC(40:5)	[M+H]+	835.609	0	10	MALDI-2	3	0.638877	1.38768
836.616	C48H86NO8P	Diacylglycerophosphocholines	PC	PC(40:5)	[M+H]+	835.609	0.2	20	MALDI-2	1	1.05885	1.05885
836.616	C48H86NO8P	Diacylglycerophosphocholines	PC	PC(40:5)	[M+H]+	835.609	0.2	20	MALDI-2	2	1.03837	1.04276
836.616	C48H86NO8P	Diacylglycerophosphocholines	PC	PC(40:5)	[M+H]+	835.609	0.2	20	MALDI-2	3	1.10712	1.15702
836.617	C48H86NO8P	Diacylglycerophosphocholines	PC	PC(40:5)	[M+H]+	835.609	0.2	10	MALDI-2	1	1.00629	1.5822
837.547	C43H81O13P	Diacylglycerophosphoinositols	PI	PI(34:1)	[M+H]+	836.541	1.8	10	MALDI-2	1	0.582636	0.916088
838.559	C46H80NO10P	Diacylglycerophosphoserines	PS	PS(40:5)	[M+H]+	837.551	0.1	10	MALDI-2	3	0.473739	1.02899
838.559	C46H80NO10P	Diacylglycerophosphoserines	PS	PS(40:5)	[M+H]+	837.551	0.2	6	MALDI-2	1	0.111552	0.817334
838.559	C46H80NO10P	Diacylglycerophosphoserines	PS	PS(40:5)	[M+H]+	837.551	0.2	6	MALDI-2	2	0.256901	1.07735
838.559	C46H80NO10P	Diacylglycerophosphoserines	PS	PS(40:5)	[M+H]+	837.551	0.2	6	MALDI-2	3	0.091829	0.811914
838.559	C46H80NO10P	Diacylglycerophosphoserines	PS	PS(40:5)	[M+H]+	837.551	0.2	10	MALDI-2	1	0.518613	0.815424
838.559	C46H80NO10P	Diacylglycerophosphoserines	PS	PS(40:5)	[M+H]+	837.551	0.3	10	MALDI-2	2	0.514321	1.1467
838.559	C46H80NO10P	Diacylglycerophosphoserines	PS	PS(40:5)	[M+H]+	837.551	0.3	20	MALDI-2	1	0.812504	0.812504
838.559	C46H80NO10P	Diacylglycerophosphoserines	PS	PS(40:5)	[M+H]+	837.551	0.3	20	MALDI-2	2	0.794322	0.797682
838.559	C46H80NO10P	Diacylglycerophosphoserines	PS	PS(40:5)	[M+H]+	837.551	0.3	20	MALDI-2	3	0.750584	0.784412
838.632	C48H88NO8P	Diacylglycerophosphocholines	PC	PC(40:4)	[M+H]+	837.624	0.1	10	MALDI-2	2	0.130897	0.29184
838.632	C48H88NO8P	Diacylglycerophosphocholines	PC	PC(40:4)	[M+H]+	837.624	0	6	MALDI-2	2	0.103818	0.435377
838.632	C48H88NO8P	Diacylglycerophosphocholines	PC	PC(40:4)	[M+H]+	837.624	0	10	MALDI-2	1	0.21526	0.338458
838.632	C48H88NO8P	Diacylglycerophosphocholines	PC	PC(40:4)	[M+H]+	837.624	0.1	20	MALDI-2	1	0.217104	0.217104
838.632	C48H88NO8P	Diacylglycerophosphocholines	PC	PC(40:4)	[M+H]+	837.624	0.1	10	MALDI-2	3	0.130838	0.284188
838.632	C48H88NO8P	Diacylglycerophosphocholines	PC	PC(40:4)	[M+H]+	837.624	0	20	MALDI-2	2	0.241697	0.242719
838.632	C48H88NO8P	Diacylglycerophosphocholines	PC	PC(40:4)	[M+H]+	837.624	0	20	MALDI-2	3	0.225252	0.235404
839.563	C43H83O13P	Diacylglycerophosphoinositols	PI	PI(34:0)	[M+H]+	838.557	2	20	MALDI-2	2	0.415058	0.416814
839.563	C43H83O13P	Diacylglycerophosphoinositols	PI	PI(34:0)	[M+H]+	838.557	1.9	10	MALDI-2	1	0.263911	0.414952
839.563	C43H83O13P	Diacylglycerophosphoinositols	PI	PI(34:0)	[M+H]+	838.557	1.9	10	MALDI-2	3	0.219335	0.476407
839.563	C43H83O13P	Diacylglycerophosphoinositols	PI	PI(34:0)	[M+H]+	838.557	2	20	MALDI-2	1	0.40911	0.40911
839.563	C43H83O13P	Diacylglycerophosphoinositols	PI	PI(34:0)	[M+H]+	838.557	1.8	10	MALDI-2	2	0.246576	0.549753
840.575	C46H82NO10P	Diacylglycerophosphoserines	PS	PS(40:4)	[M+H]+	839.567	0	10	MALDI-2	2	0.238323	0.531352
840.575	C46H82NO10P	Diacylglycerophosphoserines	PS	PS(40:4)	[M+H]+	839.567	0	20	MALDI-2	3	0.360436	0.376681
840.575	C46H82NO10P	Diacylglycerophosphoserines	PS	PS(40:4)	[M+H]+	839.567	0.1	10	MALDI-2	1	0.223369	0.351206
840.575	C46H82NO10P	Diacylglycerophosphoserines	PS	PS(40:4)	[M+H]+	839.567	0.1	10	MALDI-2	3	0.215948	0.469051
840.575	C46H82NO10P	Diacylglycerophosphoserines	PS	PS(40:4)	[M+H]+	839.567	0.3	20	MALDI-2	1	0.397819	0.397819
840.575	C46H82NO10P	Diacylglycerophosphoserines	PS	PS(40:4)	[M+H]+	839.567	0.3	20	MALDI-2	2	0.371085	0.372655
842.591	C46H84NO10P	Diacylglycerophosphoserines	PS	PS(40:3)	[M+H]+	841.583	0	20	MALDI-2	2	0.109985	0.11045
842.591	C46H84NO10P	Diacylglycerophosphoserines	PS	PS(40:3)	[M+H]+	841.583	0.3	20	MALDI-2	3	0.0974682	0.101861
859.532	C45H79O13P	Diacylglycerophosphoinositols	PI	PI(36:4)	[M+H]+	858.525	1.4	20	MALDI-2	3	0.0762284	0.079664
860.543	C48H78NO10P	Diacylglycerophosphoserines	PS	PS(42:8)	[M+H]+	859.536	0.4	10	MALDI-2	1	0.171286	0.269316
860.543	C48H78NO10P	Diacylglycerophosphoserines	PS	PS(42:8)	[M+H]+	859.536	0.3	10	MALDI-2	2	0.160709	0.358308
860.543	C48H78NO10P	Diacylglycerophosphoserines	PS	PS(42:8)	[M+H]+	859.536	0.1	10	MALDI-2	3	0.168827	0.366702
860.544	C48H78NO10P	Diacylglycerophosphoserines	PS	PS(42:8)	[M+H]+	859.536	0	20	MALDI-2	2	0.428349	0.430161
860.544	C48H78NO10P	Diacylglycerophosphoserines	PS	PS(42:8)	[M+H]+	859.536	0.2	20	MALDI-2	1	0.455636	0.455636
860.544	C48H78NO10P	Diacylglycerophosphoserines	PS	PS(42:8)	[M+H]+	859.536	0.1	20	MALDI-2	3	0.36099	0.37726
861.547	C45H81O13P	Diacylglycerophosphoinositols	PI	PI(36:3)	[M+H]+	860.541	2	10	MALDI-2	3	0.096654	0.209938
861.547	C45H81O13P	Diacylglycerophosphoinositols	PI	PI(36:3)	[M+H]+	860.541	1.6	20	MALDI-2	3	0.2244	0.234513
861.548	C45H81O13P	Diacylglycerophosphoinositols	PI	PI(36:3)	[M+H]+	860.541	1.4	10	MALDI-2	2	0.104571	0.233146
863.564	C45H83O13P	Diacylglycerophosphoinositols	PI	PI(36:2)	[M+H]+	862.557	0.1	6	MALDI-2	2	0.0963257	0.403956
863.565	C45H83O13P	Diacylglycerophosphoinositols	PI	PI(36:2)	[M+H]+	862.557	0.3	10	MALDI-2	1	0.288379	0.453423
863.565	C45H83O13P	Diacylglycerophosphoinositols	PI	PI(36:2)	[M+H]+	862.557	0.2	10	MALDI-2	2	0.203943	0.454699
863.565	C45H83O13P	Diacylglycerophosphoinositols	PI	PI(36:2)	[M+H]+	862.557	0.2	20	MALDI-2	1	0.375203	0.375203
863.565	C45H83O13P	Diacylglycerophosphoinositols	PI	PI(36:2)	[M+H]+	862.557	0.2	20	MALDI-2	2	0.367685	0.36924
863.565	C45H83O13P	Diacylglycerophosphoinositols	PI	PI(36:2)	[M+H]+	862.557	0.4	10	MALDI-2	3	0.242823	0.527424
863.565	C45H83O13P	Diacylglycerophosphoinositols	PI	PI(36:2)	[M+H]+	862.557	0.4	20	MALDI-2	3	0.36264	0.378983
864.575	C48H82NO10P	Diacylglycerophosphoserines	PS	PS(42:6)	[M+H]+	863.567	0.4	10	MALDI-2	1	0.0930449	0.146296
864.575	C48H82NO10P	Diacylglycerophosphoserines	PS	PS(42:6)	[M+H]+	863.567	0.5	10	MALDI-2	3	0.0905786	0.196742
864.575	C48H82NO10P	Diacylglycerophosphoserines	PS	PS(42:6)	[M+H]+	863.567	0.5	20	MALDI-2	1	0.240103	0.240103
864.575	C48H82NO10P	Diacylglycerophosphoserines	PS	PS(42:6)	[M+H]+	863.567	0.6	20	MALDI-2	2	0.222682	0.223624
864.575	C48H82NO10P	Diacylglycerophosphoserines	PS	PS(42:6)	[M+H]+	863.567	0.5	20	MALDI-2	3	0.210973	0.220481
865.579	C45H85O13P	Diacylglycerophosphoinositols	PI	PI(36:1)	[M+H]+	864.572	0.9	20	MALDI-2	3	0.192298	0.200965
865.579	C45H85O13P	Diacylglycerophosphoinositols	PI	PI(36:1)	[M+H]+	864.572	0.8	20	MALDI-2	1	0.184694	0.184694
865.58	C45H85O13P	Diacylglycerophosphoinositols	PI	PI(36:1)	[M+H]+	864.572	0.6	20	MALDI-2	2	0.147122	0.147744
865.58	C45H85O13P	Diacylglycerophosphoinositols	PI	PI(36:1)	[M+H]+	864.572	0.3	10	MALDI-2	1	0.0856007	0.134591
866.591	C48H84NO10P	Diacylglycerophosphoserines	PS	PS(42:5)	[M+H]+	865.583	0.3	20	MALDI-2	2	0.0790308	0.0793651
866.591	C48H84NO10P	Diacylglycerophosphoserines	PS	PS(42:5)	[M+H]+	865.583	0.5	20	MALDI-2	1	0.0921529	0.0921529
866.591	C48H84NO10P	Diacylglycerophosphoserines	PS	PS(42:5)	[M+H]+	865.583	0.7	20	MALDI-2	3	0.0918153	0.0959533
872.719	C50H97NO10	Simple Glc series	HexCer	HexCer(t44:1)	[M+H]+	871.711	0.1	10	MALDI-2	2	0.0714077	0.159207
872.719	C50H97NO10	Simple Glc series	HexCer	HexCer(t44:1)	[M+H]+	871.711	0.2	20	MALDI-2	3	0.207062	0.216394
872.719	C50H97NO10	Simple Glc series	HexCer	HexCer(t44:1)	[M+H]+	871.711	0.3	10	MALDI-2	3	0.123478	0.268202
872.719	C50H97NO10	Simple Glc series	HexCer	HexCer(t44:1)	[M+H]+	871.711	0.4	20	MALDI-2	1	0.210692	0.210692
872.719	C50H97NO10	Simple Glc series	HexCer	HexCer(t44:1)	[M+H]+	871.711	0.4	20	MALDI-2	2	0.205004	0.205872
873.468	C44H74O13P2	Diacylglycerophosphoglycerophosphates	PGP	PGP(38:7)	[M+H]+	872.46	0.1	20	MALDI-2	1	0.0902193	0.0902193
873.468	C44H74O13P3	Diacylglycerophosphoglycerophosphates	PGP	PGP(38:7)	[M+H]+	872.46	0.6	20	MALDI-2	2	0.0879404	0.0883124
875.484	C44H76O13P2	Diacylglycerophosphoglycerophosphates	PGP	PGP(38:6)	[M+H]+	874.476	0.4	10	MALDI-2	2	0.122333	0.272746
875.484	C44H76O13P2	Diacylglycerophosphoglycerophosphates	PGP	PGP(38:6)	[M+H]+	874.476	0.5	10	MALDI-2	1	0.119783	0.188336
875.484	C44H76O13P2	Diacylglycerophosphoglycerophosphates	PGP	PGP(38:6)	[M+H]+	874.476	0.5	10	MALDI-2	3	0.146571	0.31836
875.484	C44H76O13P2	Diacylglycerophosphoglycerophosphates	PGP	PGP(38:6)	[M+H]+	874.476	0.4	20	MALDI-2	3	0.150402	0.15718
875.484	C44H76O13P2	Diacylglycerophosphoglycerophosphates	PGP	PGP(38:6)	[M+H]+	874.476	0.7	20	MALDI-2	1	0.204398	0.204398
875.484	C44H76O13P2	Diacylglycerophosphoglycerophosphates	PGP	PGP(38:6)	[M+H]+	874.476	0.8	20	MALDI-2	2	0.164278	0.164972
884.543	C50H78NO10P	Diacylglycerophosphoserines	PS	PS(44:10)	[M+H]+	883.536	0.7	20	MALDI-2	1	0.0931834	0.0931834
884.543	C50H78NO10P	Diacylglycerophosphoserines	PS	PS(44:10)	[M+H]+	883.536	0.4	20	MALDI-2	2	0.124232	0.124758
884.543	C50H78NO10P	Diacylglycerophosphoserines	PS	PS(44:10)	[M+H]+	883.536	0.5	20	MALDI-2	3	0.102657	0.107283
885.547	C47H81O13P	Diacylglycerophosphoinositols	PI	PI(38:5)	[M+H]+	884.541	1.9	10	MALDI-2	1	0.292622	0.460095
885.547	C47H81O13P	Diacylglycerophosphoinositols	PI	PI(38:5)	[M+H]+	884.541	1.9	10	MALDI-2	2	0.229679	0.51208
885.547	C47H81O13P	Diacylglycerophosphoinositols	PI	PI(38:5)	[M+H]+	884.541	1.9	20	MALDI-2	1	0.353742	0.353742
885.547	C47H81O13P	Diacylglycerophosphoinositols	PI	PI(38:5)	[M+H]+	884.541	1.7	10	MALDI-2	3	0.253426	0.550456
885.547	C47H81O13P	Diacylglycerophosphoinositols	PI	PI(38:5)	[M+H]+	884.541	1.7	20	MALDI-2	2	0.395586	0.397259
885.547	C47H81O13P	Diacylglycerophosphoinositols	PI	PI(38:5)	[M+H]+	884.541	1.7	20	MALDI-2	3	0.366517	0.383035
886.559	C50H80NO10P	Diacylglycerophosphoserines	PS	PS(44:9)	[M+H]+	885.551	0.5	10	MALDI-2	3	0.113808	0.247197
886.559	C50H80NO10P	Diacylglycerophosphoserines	PS	PS(44:9)	[M+H]+	885.551	0.4	10	MALDI-2	1	0.151579	0.23833
886.559	C50H80NO10P	Diacylglycerophosphoserines	PS	PS(44:9)	[M+H]+	885.551	0.2	10	MALDI-2	2	0.131704	0.293639
886.559	C50H80NO10P	Diacylglycerophosphoserines	PS	PS(44:9)	[M+H]+	885.551	0	20	MALDI-2	2	0.368616	0.370176
886.559	C50H80NO10P	Diacylglycerophosphoserines	PS	PS(44:9)	[M+H]+	885.551	0	20	MALDI-2	3	0.307421	0.321276
886.559	C50H80NO10P	Diacylglycerophosphoserines	PS	PS(44:9)	[M+H]+	885.551	0.3	20	MALDI-2	1	0.372755	0.372755
887.564	C47H83O13P	Diacylglycerophosphoinositols	PI	PI(38:4)	[M+H]+	886.557	0.1	6	MALDI-2	1	0.277294	2.03172
887.564	C47H83O13P	Diacylglycerophosphoinositols	PI	PI(38:4)	[M+H]+	886.557	0.1	6	MALDI-2	3	0.214727	1.89852
887.564	C47H83O13P	Diacylglycerophosphoinositols	PI	PI(38:4)	[M+H]+	886.557	0.1	6	MALDI-2	2	0.510263	2.13987
887.564	C47H83O13P	Diacylglycerophosphoinositols	PI	PI(38:4)	[M+H]+	886.557	0.1	10	MALDI-2	2	1.06606	2.37683
887.564	C47H83O13P	Diacylglycerophosphoinositols	PI	PI(38:4)	[M+H]+	886.557	0.1	20	MALDI-2	1	1.82847	1.82847
887.565	C47H83O13P	Diacylglycerophosphoinositols	PI	PI(38:4)	[M+H]+	886.557	0.2	10	MALDI-2	1	1.31568	2.06866
887.565	C47H83O13P	Diacylglycerophosphoinositols	PI	PI(38:4)	[M+H]+	886.557	0.2	10	MALDI-2	3	1.00795	2.18933
887.565	C47H83O13P	Diacylglycerophosphoinositols	PI	PI(38:4)	[M+H]+	886.557	0.2	20	MALDI-2	2	1.83793	1.84571
887.565	C47H83O13P	Diacylglycerophosphoinositols	PI	PI(38:4)	[M+H]+	886.557	0.2	20	MALDI-2	3	1.73669	1.81496
888.576	C50H83NO10P	Diacylglycerophosphoserines	PS	PS(44:8)	[M+H]+	887.567	0.6	20	MALDI-2	1	0.704779	0.704779
888.576	C50H83NO10P	Diacylglycerophosphoserines	PS	PS(44:8)	[M+H]+	887.567	0.7	20	MALDI-2	2	0.552531	0.554868
888.576	C50H83NO10P	Diacylglycerophosphoserines	PS	PS(44:8)	[M+H]+	887.567	0.7	20	MALDI-2	3	0.431968	0.451437
888.576	C50H83NO10P	Diacylglycerophosphoserines	PS	PS(44:8)	[M+H]+	887.567	0.9	10	MALDI-2	2	0.170858	0.380936
888.576	C50H83NO10P	Diacylglycerophosphoserines	PS	PS(44:8)	[M+H]+	887.567	0.9	10	MALDI-2	3	0.140626	0.305447
889.579	C47H85O13P	Diacylglycerophosphoinositols	PI	PI(38:3)	[M+H]+	888.572	0.8	10	MALDI-2	3	0.17601	0.382304
889.58	C47H85O13P	Diacylglycerophosphoinositols	PI	PI(38:3)	[M+H]+	888.572	0.7	10	MALDI-2	1	0.202921	0.319056
899.484	C46H76O13P2	Diacylglycerophosphoglycerophosphates	PGP	PGP(40:8)	[M+H]+	898.476	0.3	10	MALDI-2	2	0.104365	0.232686
899.484	C46H76O13P2	Diacylglycerophosphoglycerophosphates	PGP	PGP(40:8)	[M+H]+	898.476	0.3	10	MALDI-2	3	0.138154	0.300079
899.484	C46H76O13P2	Diacylglycerophosphoglycerophosphates	PGP	PGP(40:8)	[M+H]+	898.476	0.4	20	MALDI-2	2	0.180266	0.181029
899.484	C46H76O13P2	Diacylglycerophosphoglycerophosphates	PGP	PGP(40:8)	[M+H]+	898.476	0.4	10	MALDI-2	1	0.142973	0.224798
899.484	C46H76O13P2	Diacylglycerophosphoglycerophosphates	PGP	PGP(40:8)	[M+H]+	898.476	0.6	20	MALDI-2	1	0.169463	0.169463
899.484	C46H76O13P2	Diacylglycerophosphoglycerophosphates	PGP	PGP(40:8)	[M+H]+	898.476	0.6	20	MALDI-2	3	0.187347	0.19579
912.575	C52H83NO10P	Diacylglycerophosphoserines	PS	PS(46:10)	[M+H]+	911.567	0.3	20	MALDI-2	3	0.118972	0.124334
912.575	C52H83NO10P	Diacylglycerophosphoserines	PS	PS(46:10)	[M+H]+	911.567	0.1	20	MALDI-2	1	0.114143	0.114143
912.575	C52H83NO10P	Diacylglycerophosphoserines	PS	PS(46:10)	[M+H]+	911.567	0.1	20	MALDI-2	2	0.132478	0.133038
913.579	C49H85O13P	Diacylglycerophosphoinositols	PI	PI(40:5)	[M+H]+	912.572	1.1	10	MALDI-2	1	0.0738495	0.116115
913.579	C49H85O13P	Diacylglycerophosphoinositols	PI	PI(40:5)	[M+H]+	912.572	0.9	20	MALDI-2	1	0.148863	0.148863
913.579	C49H85O13P	Diacylglycerophosphoinositols	PI	PI(40:5)	[M+H]+	912.572	0.7	20	MALDI-2	2	0.140678	0.141273
913.58	C49H85O13P	Diacylglycerophosphoinositols	PI	PI(40:5)	[M+H]+	912.572	0.7	20	MALDI-2	3	0.146373	0.15297
914.591	C52H85NO10P	Diacylglycerophosphoserines	PS	PS(46:9)	[M+H]+	913.583	0.5	20	MALDI-2	1	0.13657	0.13657
914.591	C52H85NO10P	Diacylglycerophosphoserines	PS	PS(46:9)	[M+H]+	913.583	0.5	20	MALDI-2	2	0.135205	0.135777
914.591	C52H85NO10P	Diacylglycerophosphoserines	PS	PS(46:9)	[M+H]+	913.583	0.6	20	MALDI-2	3	0.128223	0.134002
915.595	C49H87O13P	Diacylglycerophosphoinositols	PI	PI(40:4)	[M+H]+	914.588	1	20	MALDI-2	1	0.125166	0.125166
915.595	C49H87O13P	Diacylglycerophosphoinositols	PI	PI(40:4)	[M+H]+	914.588	0.8	20	MALDI-2	3	0.0837265	0.0874999
915.595	C49H87O13P	Diacylglycerophosphoinositols	PI	PI(40:4)	[M+H]+	914.588	0.6	20	MALDI-2	2	0.112335	0.11281
916.607	C52H87NO10P	Diacylglycerophosphoserines	PS	PS(46:8)	[M+H]+	915.598	0.6	20	MALDI-2	2	0.149126	0.149757
916.607	C52H87NO10P	Diacylglycerophosphoserines	PS	PS(46:8)	[M+H]+	915.598	0.6	20	MALDI-2	1	0.149504	0.149504
916.607	C52H87NO10P	Diacylglycerophosphoserines	PS	PS(46:8)	[M+H]+	915.598	0.9	20	MALDI-2	3	0.120542	0.125974
1134.79	C60H111NO18	Neutral Glycosphingolipids	Hex3Cer	Hex3Cer(d42:2)	[M+H]+	1133.78	1	20	MALDI-2	1	0.123904	0.123904
1136.8	C60H113NO18	Neutral Glycosphingolipids	Hex3Cer	Hex3Cer(d42:1)	[M+H]+	1135.8	0.3	20	MALDI-2	1	0.0882022	0.0882022
1136.8	C60H113NO18	Neutral Glycosphingolipids	Hex3Cer	Hex3Cer(d42:1)	[M+H]+	1135.8	1.3	20	MALDI-2	3	0.0564754	0.0590207
361.274	C23H38O4	Sterols			[M+H-H2O]+	378.276	0.4	10	MALDI-2	1	0.27117	0.0837914
361.274	C23H38O4	Sterols			[M+H-H2O]+	378.276	0.2	20	MALDI-2	1	0.480345	0.0910906
361.274	C23H38O4	Sterols			[M+H-H2O]+	378.276	0.3	20	MALDI-2	2	0.483463	0.102028
361.274	C23H38O4	Sterols			[M+H-H2O]+	378.276	0.4	20	MALDI-2	3	0.446493	0.221374
361.274	C23H38O4	Sterols			[M+H-H2O]+	378.276	0.1	10	MALDI-2	2	0.248799	0.0919516
361.274	C23H38O4	Sterols			[M+H-H2O]+	378.276	0	10	MALDI-2	3	0.24516	0.426093
361.274	C23H38O4	Sterols			[M+H-H2O]+	378.276	0.3	6	MALDI-2	2	0.0784093	0.426365
365.269	C22H38O5	Sterols			[M+H-H2O]+	382.271	0.4	20	MALDI-2	1	0.0765074	0.147153
365.269	C22H38O5	Sterols			[M+H-H2O]+	382.271	0.3	20	MALDI-2	2	0.0834385	0.168486
365.269	C22H38O5	Sterols			[M+H-H2O]+	382.271	0.5	20	MALDI-2	3	0.0879861	0.183822
367.336	C27H44O	Sterols			[M+H-H2O]+	384.339	0.5	20	MALDI-2	2	0.424298	0.153918
367.336	C27H44O	Sterols			[M+H-H2O]+	384.339	0.5	10	MALDI-2	2	0.255648	0.569979
367.336	C27H44O	Sterols			[M+H-H2O]+	384.339	0.4	10	MALDI-2	3	0.33839	0.735002
367.336	C27H44O	Sterols			[M+H-H2O]+	384.339	0.4	20	MALDI-2	1	0.328696	0.0988482
367.336	C27H44O	Sterols			[M+H-H2O]+	384.339	0.3	20	MALDI-2	3	0.435466	0.0795879
367.336	C27H44O	Sterols			[M+H-H2O]+	384.339	0.2	6	MALDI-2	2	0.180339	0.480345
367.336	C27H44O	Sterols			[M+H-H2O]+	384.339	0	10	MALDI-2	1	0.14443	0.328696
367.336	C27H44O	Sterols			[M+H-H2O]+	384.339	0.2	6	MALDI-2	3	0.0926036	0.485508
369.351	C27H46O	Sterols			[M+H-H2O]+	386.354	0.2	6	MALDI-2	1	0.393297	0.466616
369.351	C27H46O	Sterols			[M+H-H2O]+	386.354	0.2	6	MALDI-2	2	1.33275	0.554709
369.351	C27H46O	Sterols			[M+H-H2O]+	386.354	0.2	6	MALDI-2	3	0.582786	0.532501
369.351	C27H46O	Sterols			[M+H-H2O]+	386.354	0.2	10	MALDI-2	1	2.98122	0.455092
369.351	C27H46O	Sterols			[M+H-H2O]+	386.354	0.2	10	MALDI-2	2	3.53345	0.756278
369.351	C27H46O	Sterols			[M+H-H2O]+	386.354	0.2	10	MALDI-2	3	4.92749	0.22709
369.351	C27H46O	Sterols			[M+H-H2O]+	386.354	0.2	20	MALDI-2	1	9.95157	0.0745391
369.351	C27H46O	Sterols			[M+H-H2O]+	386.354	0.2	20	MALDI-2	2	10.6596	0.394419
369.351	C27H46O	Sterols			[M+H-H2O]+	386.354	0.2	20	MALDI-2	3	11.3835	0.379525
383.331	C27H44O2	Sterols			[M+H-H2O]+	400.334	0.3	20	MALDI-2	2	0.063436	0.319358
383.331	C27H44O2	Sterols			[M+H-H2O]+	400.334	0.5	20	MALDI-2	3	0.0831904	0.203965
385.274	C25H38O4	Sterols			[M+H-H2O]+	402.276	0.5	20	MALDI-2	1	0.0995901	0.381194
385.274	C25H38O4	Sterols			[M+H-H2O]+	402.276	0.3	20	MALDI-2	2	0.0907069	0.320369
385.274	C25H38O4	Sterols			[M+H-H2O]+	402.276	0.4	20	MALDI-2	3	0.0976278	0.0592099
385.346	C27H46O2	Sterols			[M+H-H2O]+	402.349	0.3	10	MALDI-2	3	0.101919	0.818763
385.346	C27H46O2	Sterols			[M+H-H2O]+	402.349	0.2	20	MALDI-2	1	0.147153	0.0681354
385.346	C27H46O2	Sterols			[M+H-H2O]+	402.349	0.3	20	MALDI-2	2	0.167776	0.073289
385.346	C27H46O2	Sterols			[M+H-H2O]+	402.349	0.3	20	MALDI-2	3	0.175895	0.16352
385.346	C27H46O2	Sterols			[M+H-H2O]+	402.349	0	10	MALDI-2	2	0.0690359	2.88167
387.289	C25H40O4	Sterols			[M+H-H2O]+	404.292	0.4	20	MALDI-2	1	0.0988482	0.152339
387.289	C25H40O4	Sterols			[M+H-H2O]+	404.292	0.5	20	MALDI-2	2	0.0792527	0.144205
387.289	C25H40O4	Sterols			[M+H-H2O]+	404.292	0.4	20	MALDI-2	3	0.0713246	0.151983
389.269	C24H38O5	Sterols			[M+H-H2O]+	406.271	0.3	20	MALDI-2	1	0.394419	0.132722
389.269	C24H38O5	Sterols			[M+H-H2O]+	406.271	0.3	20	MALDI-2	2	0.377926	0.163388
389.269	C24H38O5	Sterols			[M+H-H2O]+	406.271	0.2	20	MALDI-2	3	0.305585	0.172152
389.269	C24H38O5	Sterols			[M+H-H2O]+	406.271	0.1	10	MALDI-2	1	0.129723	5.58907
389.269	C24H38O5	Sterols			[M+H-H2O]+	406.271	0.1	10	MALDI-2	2	0.170974	5.15275
389.269	C24H38O5	Sterols			[M+H-H2O]+	406.271	0.2	10	MALDI-2	3	0.147496	4.68742
401.341	C27H46O3	Sterols			[M+H-H2O]+	418.344	0.5	20	MALDI-2	2	0.0589605	0.307135
403.284	C25H40O5	Sterols			[M+H-H2O]+	420.287	0.3	20	MALDI-2	3	0.065197	0.301798
415.284	C25H40O5	Sterols			[M+H-H2O]+	432.287	0.2	20	MALDI-2	2	0.0729803	0.272846
429.372	C29H50O3	Sterols			[M+H-H2O]+	446.375	0.7	20	MALDI-2	1	0.16352	0.308402
429.372	C29H50O3	Sterols			[M+H-H2O]+	446.375	0.7	20	MALDI-2	2	0.151697	0.266573
429.372	C29H50O3	Sterols			[M+H-H2O]+	446.375	0.8	20	MALDI-2	3	0.137986	0.421223
473.289	C28H42O7	Sterols			[M+H-H2O]+	490.293	0.9	20	MALDI-2	3	0.145429	0.0837907
473.289	C28H42O7	Sterols			[M+H-H2O]+	490.293	0.7	20	MALDI-2	1	0.132722	0.0808883
473.289	C28H42O7	Sterols			[M+H-H2O]+	490.293	0.8	20	MALDI-2	2	0.1627	0.0782398
473.289	C28H42O7	Sterols			[M+H-H2O]+	490.293	0.6	10	MALDI-2	3	0.0792574	7.87798
477.321	C28H46O7	Sterols			[M+H-H2O]+	494.324	1	20	MALDI-2	3	0.29389	0.0871625
477.321	C28H46O7	Sterols			[M+H-H2O]+	494.324	0.8	10	MALDI-2	2	0.135363	10.7028
477.321	C28H46O7	Sterols			[M+H-H2O]+	494.324	0.7	20	MALDI-2	1	0.272846	0.143377
477.321	C28H46O7	Sterols			[M+H-H2O]+	494.324	0.8	20	MALDI-2	2	0.307103	0.236224
477.321	C28H46O7	Sterols			[M+H-H2O]+	494.324	0.6	10	MALDI-2	1	0.169541	9.95157
477.321	C28H46O7	Sterols			[M+H-H2O]+	494.324	0.6	10	MALDI-2	3	0.193928	10.7047
497.289	C30H42O7	Sterols			[M+H-H2O]+	514.293	0.8	20	MALDI-2	1	0.0837907	0.512994
497.289	C30H42O7	Sterols			[M+H-H2O]+	514.293	0.6	20	MALDI-2	2	0.0805476	0.334024
497.289	C30H42O7	Sterols			[M+H-H2O]+	514.293	0.8	20	MALDI-2	3	0.0748657	0.259084
505.367	C34H50O4	Sterols			[M+H-H2O]+	522.37	0.8	20	MALDI-2	3	0.0834035	0.409491
853.726	C55H98O7	Sterols			[M+H-H2O]+	870.731	1.9	10	MALDI-2	1	0.0911883	11.8966
853.727	C55H98O7	Sterols			[M+H-H2O]+	870.731	1.7	10	MALDI-2	3	0.236179	0.0637043
853.727	C55H98O7	Sterols			[M+H-H2O]+	870.731	1.3	10	MALDI-2	2	0.116205	0.0869397
853.727	C55H98O7	Sterols			[M+H-H2O]+	870.731	1.1	6	MALDI-2	2	0.0976454	0.328821
879.742	C57H100O7	Sterols			[M+H-H2O]+	896.746	1.9	10	MALDI-2	3	0.21198	0.0995901
881.758	C57H102O7	Sterols			[M+H-H2O]+	898.762	1.6	6	MALDI-2	2	0.114516	0.0765074
741.531	C39H79N2O6P	Ceramide phosphocholines (sphingomyelins)	SM	SM(d34:1)	[M+K]+	702.567	0.1	6	MALDI-1	3	0.134261	11.4708
741.531	C39H79N2O6P	Ceramide phosphocholines (sphingomyelins)	SM	SM(d34:1)	[M+K]+	702.567	0.2	10	MALDI-1	1	0.35875	17.847
741.531	C39H79N2O6P	Ceramide phosphocholines (sphingomyelins)	SM	SM(d34:1)	[M+K]+	702.567	0.3	10	MALDI-1	2	0.329173	14.9008
741.531	C39H79N2O6P	Ceramide phosphocholines (sphingomyelins)	SM	SM(d34:1)	[M+K]+	702.567	0.2	10	MALDI-1	3	0.34608	14.9665
741.531	C39H79N2O6P	Ceramide phosphocholines (sphingomyelins)	SM	SM(d34:1)	[M+K]+	702.567	0.3	20	MALDI-1	1	0.522905	16.6844
741.531	C39H79N2O6P	Ceramide phosphocholines (sphingomyelins)	SM	SM(d34:1)	[M+K]+	702.567	0.2	20	MALDI-1	3	0.500788	15.6067
741.531	C39H79N2O6P	Ceramide phosphocholines (sphingomyelins)	SM	SM(d34:1)	[M+K]+	702.567	0.3	6	MALDI-1	2	0.106497	10.9399
741.531	C39H79N2O6P	Ceramide phosphocholines (sphingomyelins)	SM	SM(d34:1)	[M+K]+	702.567	0.4	20	MALDI-1	2	0.464097	14.561
770.51	C40H78NO8P	Diacylglycerophosphocholines	PC	PC(32:1)	[M+K]+	731.546	0.1	10	MALDI-1	1	0.0981138	4.88093
770.51	C40H78NO8P	Diacylglycerophosphocholines	PC	PC(32:1)	[M+K]+	731.546	0.1	10	MALDI-1	2	0.109684	4.9651
770.51	C40H78NO8P	Diacylglycerophosphocholines	PC	PC(32:1)	[M+K]+	731.546	0.2	20	MALDI-1	1	0.174021	5.55253
770.51	C40H78NO8P	Diacylglycerophosphocholines	PC	PC(32:1)	[M+K]+	731.546	0.2	20	MALDI-1	3	0.164379	5.12277
770.51	C40H78NO8P	Diacylglycerophosphocholines	PC	PC(32:1)	[M+K]+	731.546	0.2	10	MALDI-1	3	0.0934403	4.0409
770.51	C40H78NO8P	Diacylglycerophosphocholines	PC	PC(32:1)	[M+K]+	731.546	0.3	20	MALDI-1	2	0.1532	4.80664
772.525	C40H80NO8P	Diacylglycerophosphocholines	PC	PC(32:0)	[M+K]+	733.562	0	10	MALDI-1	1	0.316155	15.728
772.525	C40H80NO8P	Diacylglycerophosphocholines	PC	PC(32:0)	[M+K]+	733.562	0.1	20	MALDI-1	2	0.367228	11.5218
772.525	C40H80NO8P	Diacylglycerophosphocholines	PC	PC(32:0)	[M+K]+	733.562	0.2	20	MALDI-1	3	0.397069	12.3744
772.525	C40H80NO8P	Diacylglycerophosphocholines	PC	PC(32:0)	[M+K]+	733.562	0.2	10	MALDI-1	2	0.237673	10.7588
772.525	C40H80NO8P	Diacylglycerophosphocholines	PC	PC(32:0)	[M+K]+	733.562	0.2	10	MALDI-1	3	0.247285	10.694
772.525	C40H80NO8P	Diacylglycerophosphocholines	PC	PC(32:0)	[M+K]+	733.562	0.3	20	MALDI-1	1	0.480767	15.3399
772.526	C40H80NO8P	Diacylglycerophosphocholines	PC	PC(32:0)	[M+K]+	733.562	0.4	6	MALDI-1	3	0.0756475	6.46306
782.51	C41H78NO8P	Diacylglycerophosphoethanolamines	PE	PE(36:2)	[M+K]+	743.546	0.2	10	MALDI-1	3	0.0734059	3.1745
782.51	C41H78NO8P	Diacylglycerophosphoethanolamines	PE	PE(36:2)	[M+K]+	743.546	0.2	20	MALDI-1	1	0.145612	4.64606
782.51	C41H78NO8P	Diacylglycerophosphoethanolamines	PE	PE(36:2)	[M+K]+	743.546	0.3	10	MALDI-1	2	0.0643492	2.91292
782.51	C41H78NO8P	Diacylglycerophosphoethanolamines	PE	PE(36:2)	[M+K]+	743.546	0.4	20	MALDI-1	2	0.13897	4.36019
782.51	C41H78NO8P	Diacylglycerophosphoethanolamines	PE	PE(36:2)	[M+K]+	743.546	0.3	20	MALDI-1	3	0.135735	4.23008
794.51	C42H78NO8P	Diacylglycerophosphocholines	PC	PC(34:3)	[M+K]+	755.546	0	6	MALDI-1	2	0.0868975	8.92652
794.51	C42H78NO8P	Diacylglycerophosphocholines	PC	PC(34:3)	[M+K]+	755.546	0.1	20	MALDI-1	1	0.309142	9.86383
794.51	C42H78NO8P	Diacylglycerophosphocholines	PC	PC(34:3)	[M+K]+	755.546	0.1	20	MALDI-1	3	0.30378	9.4671
794.51	C42H78NO8P	Diacylglycerophosphocholines	PC	PC(34:3)	[M+K]+	755.546	0.1	6	MALDI-1	3	0.112901	9.64582
794.51	C42H78NO8P	Diacylglycerophosphocholines	PC	PC(34:3)	[M+K]+	755.546	0	10	MALDI-1	3	0.233214	10.0855
794.51	C42H78NO8P	Diacylglycerophosphocholines	PC	PC(34:3)	[M+K]+	755.546	0.1	20	MALDI-1	2	0.3103	9.73565
794.51	C42H78NO8P	Diacylglycerophosphocholines	PC	PC(34:3)	[M+K]+	755.546	0.1	10	MALDI-1	1	0.209416	10.418
794.51	C42H78NO8P	Diacylglycerophosphocholines	PC	PC(34:3)	[M+K]+	755.546	0.2	10	MALDI-1	2	0.229132	10.3722
796.525	C42H80NO8P	Diacylglycerophosphocholines	PC	PC(34:2)	[M+K]+	757.562	0	6	MALDI-1	1	0.380961	89.341
796.525	C42H80NO8P	Diacylglycerophosphocholines	PC	PC(34:2)	[M+K]+	757.562	0	6	MALDI-1	2	0.973476	100
796.525	C42H80NO8P	Diacylglycerophosphocholines	PC	PC(34:2)	[M+K]+	757.562	0	6	MALDI-1	3	1.17046	100
796.525	C42H80NO8P	Diacylglycerophosphocholines	PC	PC(34:2)	[M+K]+	757.562	0	10	MALDI-1	1	2.01014	100
796.525	C42H80NO8P	Diacylglycerophosphocholines	PC	PC(34:2)	[M+K]+	757.562	0	10	MALDI-1	2	2.2091	100
796.525	C42H80NO8P	Diacylglycerophosphocholines	PC	PC(34:2)	[M+K]+	757.562	0	10	MALDI-1	3	2.31236	100
796.525	C42H80NO8P	Diacylglycerophosphocholines	PC	PC(34:2)	[M+K]+	757.562	0	20	MALDI-1	1	3.13409	100
796.525	C42H80NO8P	Diacylglycerophosphocholines	PC	PC(34:2)	[M+K]+	757.562	0	20	MALDI-1	2	3.18726	100
796.525	C42H80NO8P	Diacylglycerophosphocholines	PC	PC(34:2)	[M+K]+	757.562	0	20	MALDI-1	3	3.2088	100
798.541	C42H82NO8P	Diacylglycerophosphocholines	PC	PC(34:1)	[M+K]+	759.577	0.1	6	MALDI-1	1	0.316436	74.2091
798.541	C42H82NO8P	Diacylglycerophosphocholines	PC	PC(34:1)	[M+K]+	759.577	0	6	MALDI-1	3	0.970107	82.8825
798.541	C42H82NO8P	Diacylglycerophosphocholines	PC	PC(34:1)	[M+K]+	759.577	0	6	MALDI-1	2	0.781144	80.2427
798.541	C42H82NO8P	Diacylglycerophosphocholines	PC	PC(34:1)	[M+K]+	759.577	0.2	10	MALDI-1	1	1.76487	87.798
798.541	C42H82NO8P	Diacylglycerophosphocholines	PC	PC(34:1)	[M+K]+	759.577	0.2	10	MALDI-1	2	1.88584	85.3669
798.541	C42H82NO8P	Diacylglycerophosphocholines	PC	PC(34:1)	[M+K]+	759.577	0.2	10	MALDI-1	3	1.98764	85.957
798.541	C42H82NO8P	Diacylglycerophosphocholines	PC	PC(34:1)	[M+K]+	759.577	0.1	20	MALDI-1	1	2.69901	86.1179
798.541	C42H82NO8P	Diacylglycerophosphocholines	PC	PC(34:1)	[M+K]+	759.577	0.3	20	MALDI-1	2	2.73007	85.6559
798.541	C42H82NO8P	Diacylglycerophosphocholines	PC	PC(34:1)	[M+K]+	759.577	0.3	20	MALDI-1	3	2.65528	82.7499
800.557	C42H84NO8P	Diacylglycerophosphocholines	PC	PC(34:0)	[M+K]+	761.593	0.2	20	MALDI-1	1	0.0692845	2.21067
804.494	C43H76NO8P	Diacylglycerophosphoethanolamines	PE	PE(38:5)	[M+K]+	765.53	0.5	20	MALDI-1	2	0.0754255	2.36647
804.494	C43H76NO8P	Diacylglycerophosphoethanolamines	PE	PE(38:5)	[M+K]+	765.53	0.6	20	MALDI-1	3	0.069013	2.15074
806.51	C43H78NO8P	Diacylglycerophosphoethanolamines	PE	PE(38:4)	[M+K]+	767.546	0.1	10	MALDI-1	1	0.205861	10.2411
806.51	C43H78NO8P	Diacylglycerophosphoethanolamines	PE	PE(38:4)	[M+K]+	767.546	0.1	10	MALDI-1	2	0.27626	12.5056
806.51	C43H78NO8P	Diacylglycerophosphoethanolamines	PE	PE(38:4)	[M+K]+	767.546	0.1	20	MALDI-1	2	0.479148	15.0332
806.51	C43H78NO8P	Diacylglycerophosphoethanolamines	PE	PE(38:4)	[M+K]+	767.546	0	20	MALDI-1	3	0.443294	13.815
806.51	C43H78NO8P	Diacylglycerophosphoethanolamines	PE	PE(38:4)	[M+K]+	767.546	0	10	MALDI-1	3	0.295934	12.7979
806.51	C43H78NO8P	Diacylglycerophosphoethanolamines	PE	PE(38:4)	[M+K]+	767.546	0	20	MALDI-1	1	0.436595	13.9305
810.541	C43H82NO8P	Diacylglycerophosphoethanolamines	PE	PE(38:2)	[M+K]+	771.577	0.1	20	MALDI-1	1	0.0781774	2.49442
810.541	C43H82NO8P	Diacylglycerophosphoethanolamines	PE	PE(38:2)	[M+K]+	771.577	0.2	20	MALDI-1	2	0.0975318	3.06005
810.541	C43H82NO8P	Diacylglycerophosphoethanolamines	PE	PE(38:2)	[M+K]+	771.577	0.1	20	MALDI-1	3	0.0877598	2.73497
818.51	C44H78NO8P	Diacylglycerophosphocholines	PC	PC(36:5)	[M+K]+	779.546	0.1	20	MALDI-1	3	0.211408	6.5884
818.51	C44H78NO8P	Diacylglycerophosphocholines	PC	PC(36:5)	[M+K]+	779.546	0	10	MALDI-1	1	0.112821	5.61257
818.51	C44H78NO8P	Diacylglycerophosphocholines	PC	PC(36:5)	[M+K]+	779.546	0.1	10	MALDI-1	3	0.151511	6.55221
818.51	C44H78NO8P	Diacylglycerophosphocholines	PC	PC(36:5)	[M+K]+	779.546	0.1	20	MALDI-1	1	0.186225	5.94192
818.51	C44H78NO8P	Diacylglycerophosphocholines	PC	PC(36:5)	[M+K]+	779.546	0.1	20	MALDI-1	2	0.196548	6.16667
818.51	C44H78NO8P	Diacylglycerophosphocholines	PC	PC(36:5)	[M+K]+	779.546	0.1	10	MALDI-1	2	0.134828	6.1033
820.525	C44H80NO8P	Diacylglycerophosphocholines	PC	PC(36:4)	[M+K]+	781.562	0.1	6	MALDI-1	1	0.204881	48.0478
820.525	C44H80NO8P	Diacylglycerophosphocholines	PC	PC(36:4)	[M+K]+	781.562	0.1	6	MALDI-1	3	0.570652	48.7545
820.525	C44H80NO8P	Diacylglycerophosphocholines	PC	PC(36:4)	[M+K]+	781.562	0.2	20	MALDI-1	1	1.47579	47.0882
820.525	C44H80NO8P	Diacylglycerophosphocholines	PC	PC(36:4)	[M+K]+	781.562	0.1	20	MALDI-1	2	1.53475	48.1528
820.525	C44H80NO8P	Diacylglycerophosphocholines	PC	PC(36:4)	[M+K]+	781.562	0.1	6	MALDI-1	2	0.508008	52.1849
820.525	C44H80NO8P	Diacylglycerophosphocholines	PC	PC(36:4)	[M+K]+	781.562	0	10	MALDI-1	1	0.949257	47.2233
820.525	C44H80NO8P	Diacylglycerophosphocholines	PC	PC(36:4)	[M+K]+	781.562	0	10	MALDI-1	2	1.09189	49.4269
820.525	C44H80NO8P	Diacylglycerophosphocholines	PC	PC(36:4)	[M+K]+	781.562	0	10	MALDI-1	3	1.14377	49.463
820.525	C44H80NO8P	Diacylglycerophosphocholines	PC	PC(36:4)	[M+K]+	781.562	0	20	MALDI-1	3	1.58125	49.2786
822.541	C44H82NO8P	Diacylglycerophosphocholines	PC	PC(36:3)	[M+K]+	783.577	0	6	MALDI-1	3	0.204542	17.4754
822.541	C44H82NO8P	Diacylglycerophosphocholines	PC	PC(36:3)	[M+K]+	783.577	0.1	10	MALDI-1	2	0.429847	19.4581
822.541	C44H82NO8P	Diacylglycerophosphocholines	PC	PC(36:3)	[M+K]+	783.577	0.1	10	MALDI-1	3	0.4542	19.6423
822.541	C44H82NO8P	Diacylglycerophosphocholines	PC	PC(36:3)	[M+K]+	783.577	0.1	6	MALDI-1	2	0.186314	19.1391
822.541	C44H82NO8P	Diacylglycerophosphocholines	PC	PC(36:3)	[M+K]+	783.577	0	10	MALDI-1	1	0.388678	19.3358
822.541	C44H82NO8P	Diacylglycerophosphocholines	PC	PC(36:3)	[M+K]+	783.577	0	20	MALDI-1	2	0.628125	19.7074
822.541	C44H82NO8P	Diacylglycerophosphocholines	PC	PC(36:3)	[M+K]+	783.577	0	20	MALDI-1	3	0.644536	20.0865
822.541	C44H82NO8P	Diacylglycerophosphocholines	PC	PC(36:3)	[M+K]+	783.577	0.1	20	MALDI-1	1	0.601896	19.2048
824.557	C44H84NO8P	Diacylglycerophosphocholines	PC	PC(36:2)	[M+K]+	785.593	0.1	6	MALDI-1	1	0.381787	89.5348
824.557	C44H84NO8P	Diacylglycerophosphocholines	PC	PC(36:2)	[M+K]+	785.593	0.1	6	MALDI-1	2	0.874238	89.8058
824.557	C44H84NO8P	Diacylglycerophosphocholines	PC	PC(36:2)	[M+K]+	785.593	0.1	6	MALDI-1	3	0.991488	84.7092
824.557	C44H84NO8P	Diacylglycerophosphocholines	PC	PC(36:2)	[M+K]+	785.593	0.1	10	MALDI-1	1	1.70016	84.579
824.557	C44H84NO8P	Diacylglycerophosphocholines	PC	PC(36:2)	[M+K]+	785.593	0.1	10	MALDI-1	2	1.94572	88.0777
824.557	C44H84NO8P	Diacylglycerophosphocholines	PC	PC(36:2)	[M+K]+	785.593	0.1	10	MALDI-1	3	2.08964	90.3682
824.557	C44H84NO8P	Diacylglycerophosphocholines	PC	PC(36:2)	[M+K]+	785.593	0.1	20	MALDI-1	1	2.67618	85.3892
824.557	C44H84NO8P	Diacylglycerophosphocholines	PC	PC(36:2)	[M+K]+	785.593	0.1	20	MALDI-1	2	2.89817	90.9298
824.557	C44H84NO8P	Diacylglycerophosphocholines	PC	PC(36:2)	[M+K]+	785.593	0.2	20	MALDI-1	3	2.92812	91.2528
826.572	C44H86NO8P	Diacylglycerophosphocholines	PC	PC(36:1)	[M+K]+	787.609	0.1	6	MALDI-1	2	0.262862	27.0024
826.572	C44H86NO8P	Diacylglycerophosphocholines	PC	PC(36:1)	[M+K]+	787.609	0.1	6	MALDI-1	3	0.302684	25.8603
826.572	C44H86NO8P	Diacylglycerophosphocholines	PC	PC(36:1)	[M+K]+	787.609	0.1	10	MALDI-1	1	0.56127	27.9219
826.572	C44H86NO8P	Diacylglycerophosphocholines	PC	PC(36:1)	[M+K]+	787.609	0	10	MALDI-1	3	0.655778	28.3596
826.572	C44H86NO8P	Diacylglycerophosphocholines	PC	PC(36:1)	[M+K]+	787.609	0.1	20	MALDI-1	1	0.850821	27.1473
826.572	C44H86NO8P	Diacylglycerophosphocholines	PC	PC(36:1)	[M+K]+	787.609	0.1	20	MALDI-1	2	0.915005	28.7082
826.572	C44H86NO8P	Diacylglycerophosphocholines	PC	PC(36:1)	[M+K]+	787.609	0	20	MALDI-1	3	0.893892	27.8575
826.572	C44H86NO8P	Diacylglycerophosphocholines	PC	PC(36:1)	[M+K]+	787.609	0.1	6	MALDI-1	1	0.10509	24.6451
826.572	C44H86NO8P	Diacylglycerophosphocholines	PC	PC(36:1)	[M+K]+	787.609	0.2	10	MALDI-1	2	0.616656	27.9144
834.541	C45H82NO8P	Diacylglycerophosphoethanolamines	PE	PE(40:4)	[M+K]+	795.577	0.3	20	MALDI-1	3	0.0721663	2.24901
834.541	C45H82NO8P	Diacylglycerophosphoethanolamines	PE	PE(40:4)	[M+K]+	795.577	0.1	20	MALDI-1	2	0.0726232	2.27855
834.541	C45H82NO8P	Diacylglycerophosphoethanolamines	PE	PE(40:4)	[M+K]+	795.577	0.2	20	MALDI-1	1	0.0750861	2.39578
844.525	C46H80NO8P	Diacylglycerophosphocholines	PC	PC(38:6)	[M+K]+	805.562	0.3	20	MALDI-1	1	0.536766	17.1267
844.525	C46H80NO8P	Diacylglycerophosphocholines	PC	PC(38:6)	[M+K]+	805.562	0.3	20	MALDI-1	2	0.576115	18.0756
844.525	C46H80NO8P	Diacylglycerophosphocholines	PC	PC(38:6)	[M+K]+	805.562	0.3	20	MALDI-1	3	0.590514	18.403
844.525	C46H80NO8P	Diacylglycerophosphocholines	PC	PC(38:6)	[M+K]+	805.562	0.2	6	MALDI-1	3	0.216308	18.4806
844.525	C46H80NO8P	Diacylglycerophosphocholines	PC	PC(38:6)	[M+K]+	805.562	0.2	10	MALDI-1	1	0.359089	17.8638
844.525	C46H80NO8P	Diacylglycerophosphocholines	PC	PC(38:6)	[M+K]+	805.562	0.1	10	MALDI-1	2	0.430738	19.4984
844.525	C46H80NO8P	Diacylglycerophosphocholines	PC	PC(38:6)	[M+K]+	805.562	0.1	10	MALDI-1	3	0.459614	19.8764
844.525	C46H80NO8P	Diacylglycerophosphocholines	PC	PC(38:6)	[M+K]+	805.562	0	6	MALDI-1	2	0.174701	17.9461
846.541	C46H82NO8P	Diacylglycerophosphocholines	PC	PC(38:5)	[M+K]+	807.577	0.2	6	MALDI-1	2	0.226039	23.2197
846.541	C46H82NO8P	Diacylglycerophosphocholines	PC	PC(38:5)	[M+K]+	807.577	0.2	6	MALDI-1	3	0.271848	23.2257
846.541	C46H82NO8P	Diacylglycerophosphocholines	PC	PC(38:5)	[M+K]+	807.577	0.2	10	MALDI-1	3	0.533973	23.0921
846.541	C46H82NO8P	Diacylglycerophosphocholines	PC	PC(38:5)	[M+K]+	807.577	0.2	20	MALDI-1	1	0.647767	20.6684
846.541	C46H82NO8P	Diacylglycerophosphocholines	PC	PC(38:5)	[M+K]+	807.577	0.2	20	MALDI-1	2	0.746196	23.4119
846.541	C46H82NO8P	Diacylglycerophosphocholines	PC	PC(38:5)	[M+K]+	807.577	0.1	20	MALDI-1	3	0.693614	21.616
846.541	C46H82NO8P	Diacylglycerophosphocholines	PC	PC(38:5)	[M+K]+	807.577	0.1	10	MALDI-1	1	0.410382	20.4155
846.541	C46H82NO8P	Diacylglycerophosphocholines	PC	PC(38:5)	[M+K]+	807.577	0.1	10	MALDI-1	2	0.496684	22.4836
848.556	C46H84NO8P	Diacylglycerophosphocholines	PC	PC(38:4)	[M+K]+	809.593	0.3	6	MALDI-1	1	0.426412	100
848.556	C46H84NO8P	Diacylglycerophosphocholines	PC	PC(38:4)	[M+K]+	809.593	0.3	6	MALDI-1	2	0.931939	95.733
848.556	C46H84NO8P	Diacylglycerophosphocholines	PC	PC(38:4)	[M+K]+	809.593	0.3	6	MALDI-1	3	1.10899	94.748
848.556	C46H84NO8P	Diacylglycerophosphocholines	PC	PC(38:4)	[M+K]+	809.593	0.2	10	MALDI-1	2	2.04253	92.46
848.556	C46H84NO8P	Diacylglycerophosphocholines	PC	PC(38:4)	[M+K]+	809.593	0.2	20	MALDI-1	2	3.13961	98.5052
848.556	C46H84NO8P	Diacylglycerophosphocholines	PC	PC(38:4)	[M+K]+	809.593	0.2	20	MALDI-1	3	3.07179	95.7302
848.557	C46H84NO8P	Diacylglycerophosphocholines	PC	PC(38:4)	[M+K]+	809.593	0.2	10	MALDI-1	1	1.6073	79.9595
848.557	C46H84NO8P	Diacylglycerophosphocholines	PC	PC(38:4)	[M+K]+	809.593	0.2	10	MALDI-1	3	2.26166	97.8073
848.557	C46H84NO8P	Diacylglycerophosphocholines	PC	PC(38:4)	[M+K]+	809.593	0.1	20	MALDI-1	1	2.71788	86.72
850.572	C46H86NO8P	Diacylglycerophosphocholines	PC	PC(38:3)	[M+K]+	811.609	0.1	20	MALDI-1	1	0.167447	5.34276
850.572	C46H86NO8P	Diacylglycerophosphocholines	PC	PC(38:3)	[M+K]+	811.609	0.1	20	MALDI-1	2	0.183545	5.75873
850.572	C46H86NO8P	Diacylglycerophosphocholines	PC	PC(38:3)	[M+K]+	811.609	0	20	MALDI-1	3	0.170149	5.30258
850.572	C46H86NO8P	Diacylglycerophosphocholines	PC	PC(38:3)	[M+K]+	811.609	0	10	MALDI-1	2	0.10473	4.74083
850.572	C46H86NO8P	Diacylglycerophosphocholines	PC	PC(38:3)	[M+K]+	811.609	0	10	MALDI-1	3	0.126901	5.48793
850.572	C46H86NO8P	Diacylglycerophosphocholines	PC	PC(38:3)	[M+K]+	811.609	0.1	10	MALDI-1	1	0.0893887	4.44688
851.64	C47H93N2O6P	Ceramide phosphocholines (sphingomyelins)	SM	SM(d42:2)	[M+K]+	812.677	0.2	20	MALDI-1	2	0.108671	3.40954
851.64	C47H93N2O6P	Ceramide phosphocholines (sphingomyelins)	SM	SM(d42:2)	[M+K]+	812.677	0.2	20	MALDI-1	3	0.0983751	3.06579
851.64	C47H93N2O6P	Ceramide phosphocholines (sphingomyelins)	SM	SM(d42:2)	[M+K]+	812.677	0	20	MALDI-1	1	0.113341	3.61638
853.656	C47H95N2O6P	Ceramide phosphocholines (sphingomyelins)	SM	SM(d42:1)	[M+K]+	814.692	0.1	10	MALDI-1	1	0.121179	6.02836
853.656	C47H95N2O6P	Ceramide phosphocholines (sphingomyelins)	SM	SM(d42:1)	[M+K]+	814.692	0.1	10	MALDI-1	3	0.128675	5.56465
853.656	C47H95N2O6P	Ceramide phosphocholines (sphingomyelins)	SM	SM(d42:1)	[M+K]+	814.692	0.2	20	MALDI-1	1	0.171885	5.48437
853.656	C47H95N2O6P	Ceramide phosphocholines (sphingomyelins)	SM	SM(d42:1)	[M+K]+	814.692	0.2	20	MALDI-1	2	0.159643	5.00879
853.656	C47H95N2O6P	Ceramide phosphocholines (sphingomyelins)	SM	SM(d42:1)	[M+K]+	814.692	0.1	20	MALDI-1	3	0.170956	5.32772
853.656	C47H95N2O6P	Ceramide phosphocholines (sphingomyelins)	SM	SM(d42:1)	[M+K]+	814.692	0	10	MALDI-1	2	0.126925	5.74555
872.556	C48H84NO8P	Diacylglycerophosphocholines	PC	PC(40:6)	[M+K]+	833.593	0.2	6	MALDI-1	2	0.106486	10.9387
872.556	C48H84NO8P	Diacylglycerophosphocholines	PC	PC(40:6)	[M+K]+	833.593	0.3	6	MALDI-1	3	0.132241	11.2982
872.556	C48H84NO8P	Diacylglycerophosphocholines	PC	PC(40:6)	[M+K]+	833.593	0.2	20	MALDI-1	2	0.410824	12.8896
872.557	C48H84NO8P	Diacylglycerophosphocholines	PC	PC(40:6)	[M+K]+	833.593	0.2	10	MALDI-1	1	0.207251	10.3103
872.557	C48H84NO8P	Diacylglycerophosphocholines	PC	PC(40:6)	[M+K]+	833.593	0.1	10	MALDI-1	2	0.289761	13.1167
872.557	C48H84NO8P	Diacylglycerophosphocholines	PC	PC(40:6)	[M+K]+	833.593	0.1	20	MALDI-1	1	0.357099	11.394
872.557	C48H84NO8P	Diacylglycerophosphocholines	PC	PC(40:6)	[M+K]+	833.593	0.1	20	MALDI-1	3	0.406639	12.6726
872.557	C48H84NO8P	Diacylglycerophosphocholines	PC	PC(40:6)	[M+K]+	833.593	0.1	10	MALDI-1	3	0.311846	13.486
874.572	C48H86NO8P	Diacylglycerophosphocholines	PC	PC(40:5)	[M+K]+	835.609	0.4	20	MALDI-1	3	0.314021	9.78626
874.572	C48H86NO8P	Diacylglycerophosphocholines	PC	PC(40:5)	[M+K]+	835.609	0.1	6	MALDI-1	2	0.0859686	8.83109
874.572	C48H86NO8P	Diacylglycerophosphocholines	PC	PC(40:5)	[M+K]+	835.609	0.2	6	MALDI-1	3	0.115858	9.89851
874.572	C48H86NO8P	Diacylglycerophosphocholines	PC	PC(40:5)	[M+K]+	835.609	0.2	10	MALDI-1	3	0.238871	10.3302
874.572	C48H86NO8P	Diacylglycerophosphocholines	PC	PC(40:5)	[M+K]+	835.609	0.1	20	MALDI-1	2	0.308665	9.68434
874.572	C48H86NO8P	Diacylglycerophosphocholines	PC	PC(40:5)	[M+K]+	835.609	0.1	10	MALDI-1	1	0.167437	8.32958
874.572	C48H86NO8P	Diacylglycerophosphocholines	PC	PC(40:5)	[M+K]+	835.609	0.1	10	MALDI-1	2	0.217697	9.85455
874.572	C48H86NO8P	Diacylglycerophosphocholines	PC	PC(40:5)	[M+K]+	835.609	0.1	20	MALDI-1	1	0.273349	8.7218
